# Supplementary material for: Crystal structure of bis­(di­methyl­ammonium) hexa­aqua­cobalt(II) bis­(sulfate) dihydrate
Source: Acta Crystallogr E Crystallogr Commun. 2015 Mar 4;71(Pt 4):m77–8. doi: 10.1107/S2056989015003400 (PMC4438788; doi:10.1107/S2056989015003400)
Supplement: Supplementary file 1 [file e-71-00m77-sup1.cif]

##############################################################################
#                                                                            #
# This CIF contains the data in a paper accepted for publication in          #
# Acta Crystallographica Section E. It conforms to the requirements of       #
# Notes for Authors for Acta Crystallographica Section E, and has been       #
# peer reviewed under the auspices of the IUCr Commission on Journals.       #
#                                                                            #
# Full details of the Crystallographic Information File format               #
# are given in the paper "The Crystallographic Information File (CIF):       #
# a New Standard Archive File for Crystallography" by S. R. Hall, F. H.      #
# Allen and I. D. Brown [Acta Cryst. (1991), A47, 655-685].                  #
#                                                                            #
# The current version of the core CIF dictionary is obtainable from          #
# ftp://ftp.iucr.org/pub/cif_core.dic.                                       #
#                                                                            #
# Software is freely available for graphical display of the structure(s)     #
# in this CIF. For information consult the CIF software page                 #
# http://www.iucr.org/resources/cif/software.                                #
#                                                                            #
# This file may be used for bona fide research purposes within the           #
# scientific community so long as proper attribution is given to the journal # 
# article from which it was obtained.                                        #
#                                                                            #
##############################################################################
data_I
_audit_creation_method     SHELXL
_database_code_depnum_ccdc_archive     'CCDC 1050102'
_chemical_name_systematic
;
Bis(dimethylammonium) hexaaquacobalt(II) bis(sulfate) dihydrate
;
_chemical_name_common
;
Bis(dimethylammonium) hexaaquacobalt(II) bis(sulfate) dihydrate
;
_chemical_formula_moiety     'Co H12 O6, 2(O4 S), 2(C2 H8 N), 2(H2 O)'
_chemical_formula_sum     'C4 H32 Co N2 O16 S2'
_chemical_formula_iupac     '(C2 H8 N)2 [Co (H2 O)6] (S O4)2, 2H2 O'
_chemical_formula_weight     487.37
_chemical_melting_point     ?
_symmetry_cell_setting     orthorhombic
_symmetry_space_group_name_H-M     'P b c a'
_symmetry_space_group_name_Hall     '-P 2ac 2ab'
loop_
    _symmetry_equiv_pos_as_xyz
    'x, y, z'
    '-x+1/2, -y, z+1/2'
    'x+1/2, -y+1/2, -z'
    '-x, y+1/2, -z+1/2'
    '-x, -y, -z'
    'x-1/2, y, -z-1/2'
    '-x-1/2, y-1/2, z'
    'x, -y-1/2, z-1/2'
_cell_length_a     8.975(5)
_cell_length_b     13.268(5)
_cell_length_c     16.528(5)
_cell_angle_alpha     90.00
_cell_angle_beta     90.00
_cell_angle_gamma     90.00
_cell_volume     1968.2(15)
_cell_formula_units_Z     4
_cell_measurement_reflns_used     25
_cell_measurement_theta_min     12.02
_cell_measurement_theta_max     20.79
_cell_measurement_temperature     295(2)
_exptl_crystal_description     parallelepiped
_exptl_crystal_colour     'light blue'
_exptl_crystal_size_max     0.30
_exptl_crystal_size_mid     0.27
_exptl_crystal_size_min     0.24
_exptl_crystal_density_diffrn     1.645
_exptl_crystal_density_meas     ?
_exptl_crystal_density_method     'not measured'
_exptl_crystal_F_000     1028
_exptl_absorpt_coefficient_mu     1.158
_exptl_absorpt_correction_type     psi-scan
_exptl_absorpt_process_details
;
(North <i>et al.</i>,  1968)
;
_exptl_absorpt_correction_T_min     0.9026
_exptl_absorpt_correction_T_max     0.9996
_exptl_special_details
;
A suitable single-crystal was carefully selected under a polarizing microscope
and mounted in a glass capillary.
;
_diffrn_ambient_temperature     295(2)
_diffrn_radiation_type     MoK\a
_diffrn_radiation_wavelength     0.71073
_diffrn_radiation_source     'fine-focus sealed tube'
_diffrn_radiation_monochromator     graphite
_diffrn_measurement_device_type     'Enraf--Nonius CAD-4'
_diffrn_measurement_device     'four-circle diffractometer'
_diffrn_measurement_method     \w/2\q
_diffrn_reflns_number     3383
_diffrn_reflns_av_R_equivalents     0.0771
_diffrn_reflns_av_sigmaI/netI     0.1014
_diffrn_reflns_theta_min     2.46
_diffrn_reflns_theta_max     25.00
_diffrn_reflns_theta_full     25.00
_diffrn_measured_fraction_theta_max     0.999
_diffrn_measured_fraction_theta_full     0.999
_diffrn_reflns_limit_h_min     0
_diffrn_reflns_limit_h_max     10
_diffrn_reflns_limit_k_min     0
_diffrn_reflns_limit_k_max     15
_diffrn_reflns_limit_l_min     -19
_diffrn_reflns_limit_l_max     19
_diffrn_standards_number     3
_diffrn_standards_interval_count     100
_diffrn_standards_interval_time     60
_diffrn_standards_decay_%     1.50
_refine_special_details
;
Refinement of <i>F</i>^2^ against ALL reflections. The weighted <i>R</i>-factor
<i>wR</i> and goodness of fit <i>S</i> are based on <i>F</i>^2^, conventional
<i>R</i>-factors <i>R</i> are based on <i>F</i>, with <i>F</i> set to zero for
negative <i>F</i>^2^. The threshold expression of <i>F</i>^2^ >
\s(<i>F</i>^2^) is used only for calculating <i>R</i>-factors(gt) <i>etc</i>.
and is not relevant to the choice of reflections for refinement.
<i>R</i>-factors based on <i>F</i>^2^ are statistically about twice as large
as those based on <i>F</i>, and <i>R</i>- factors based on ALL data will be
even larger.
;
_reflns_number_total     1733
_reflns_number_gt     936
_reflns_threshold_expression     I>2\s(I)
_refine_ls_structure_factor_coef     Fsqd
_refine_ls_matrix_type     full
_refine_ls_R_factor_all     0.1203
_refine_ls_R_factor_gt     0.0393
_refine_ls_wR_factor_gt     0.0878
_refine_ls_wR_factor_ref     0.1109
_refine_ls_goodness_of_fit_ref     0.975
_refine_ls_restrained_S_all     0.975
_refine_ls_number_reflns     1733
_refine_ls_number_parameters     148
_refine_ls_number_restraints     2
_refine_ls_hydrogen_treatment     mixed
_refine_ls_weighting_scheme     calc
_refine_ls_weighting_details
                 'calc w=1/[\s^2^(Fo^2^)+(0.0529P)^2^] where P=(Fo^2^+2Fc^2^)/3'
_atom_sites_solution_hydrogens     difmap
_atom_sites_solution_primary     direct
_atom_sites_solution_secondary     difmap
_refine_ls_shift/su_max     0.000
_refine_ls_shift/su_mean     0.000
_refine_diff_density_max     0.410
_refine_diff_density_min     -0.368
_refine_ls_extinction_method     SHELXL
_refine_ls_extinction_coef     0.0022(6)
_refine_ls_extinction_expression
                                  'Fc^*^=kFc[1+0.001xFc^2^\l^3^/sin(2\q)]^-1/4^'
loop_
    _atom_type_symbol
    _atom_type_description
    _atom_type_scat_dispersion_real
    _atom_type_scat_dispersion_imag
    _atom_type_scat_source
    'H' 'H' 0.0000 0.0000
                         'International Tables Vol C Tables 4.2.6.8 and 6.1.1.4'
    'C' 'C' 0.0033 0.0016
                         'International Tables Vol C Tables 4.2.6.8 and 6.1.1.4'
    'N' 'N' 0.0061 0.0033
                         'International Tables Vol C Tables 4.2.6.8 and 6.1.1.4'
    'O' 'O' 0.0106 0.0060
                         'International Tables Vol C Tables 4.2.6.8 and 6.1.1.4'
    'S' 'S' 0.1246 0.1234
                         'International Tables Vol C Tables 4.2.6.8 and 6.1.1.4'
    'Co' 'Co' 0.3494 0.9721
                         'International Tables Vol C Tables 4.2.6.8 and 6.1.1.4'
_computing_data_collection
;
CAD-4 EXPRESS (Enraf--Nonius, 1989)
;
_computing_cell_refinement
;
CAD-4 EXPRESS (Enraf--Nonius, 1989)
;
_computing_data_reduction
;
MolEN (Fair, 1990)
;
_computing_structure_solution
;
SIR97 (Altomare <i>et al.</i>,  1999)
;
_computing_structure_refinement
;
SHELXL97 (Sheldrick, 2008)
;
_computing_molecular_graphics
;
ATOMS (Dowty, 2011)
;
_computing_publication_material
;
SHELXL97 (Sheldrick, 2008) and publCIF (Westrip, 2010)
;
loop_
    _atom_site_type_symbol
    _atom_site_label
    _atom_site_fract_x
    _atom_site_fract_y
    _atom_site_fract_z
    _atom_site_U_iso_or_equiv
    _atom_site_adp_type
    _atom_site_calc_flag
    _atom_site_refinement_flags
    _atom_site_occupancy
    _atom_site_symmetry_multiplicity
    _atom_site_disorder_assembly
    _atom_site_disorder_group
    Co Co 0.0000 0.5000 0.5000 0.0278(3) Uani d S 1 2 . .
    S S1 0.44510(13) 0.65726(9) 0.59555(8) 0.0319(3) Uani d . 1 1 . .
    O O1 0.3702(4) 0.6999(2) 0.5243(2) 0.0466(10) Uani d . 1 1 . .
    O O2 0.3355(4) 0.6107(3) 0.6497(2) 0.0419(9) Uani d . 1 1 . .
    O O3 0.5255(5) 0.7366(3) 0.6378(2) 0.0634(12) Uani d . 1 1 . .
    O O4 0.5493(5) 0.5793(3) 0.5696(3) 0.0791(15) Uani d . 1 1 . .
    O O5 -0.0505(5) 0.4446(3) 0.3854(2) 0.0422(10) Uani d . 1 1 . .
    H H51 -0.136(7) 0.422(4) 0.380(3) 0.040(18) Uiso d . 1 1 . .
    H H52 0.010(8) 0.403(5) 0.365(5) 0.11(3) Uiso d . 1 1 . .
    O O6 0.1413(5) 0.6068(3) 0.4439(3) 0.0391(10) Uani d . 1 1 . .
    H H61 0.103(8) 0.653(5) 0.415(4) 0.09(3) Uiso d . 1 1 . .
    H H62 0.198(6) 0.620(4) 0.470(3) 0.03(2) Uiso d . 1 1 . .
    O O7 0.1808(5) 0.4036(3) 0.5066(3) 0.0444(10) Uani d . 1 1 . .
    H H71 0.251(7) 0.412(4) 0.484(3) 0.037(19) Uiso d . 1 1 . .
    H H72 0.172(5) 0.350(3) 0.512(3) 0.021(16) Uiso d . 1 1 . .
    O O8 0.1675(5) 0.3224(4) 0.3135(3) 0.0558(13) Uani d . 1 1 . .
    H H81 0.245(7) 0.326(5) 0.322(4) 0.06(2) Uiso d . 1 1 . .
    H H82 0.174(8) 0.348(5) 0.268(4) 0.09(3) Uiso d . 1 1 . .
    N N3 0.0327(6) 0.1120(3) 0.3563(3) 0.0567(14) Uani d . 1 1 . .
    H H3A 0.1016 0.1541 0.3769 0.068 Uiso calc R 1 1 . .
    H H3B 0.0187 0.0622 0.3925 0.068 Uiso calc R 1 1 . .
    C C1 0.0909(10) 0.0689(5) 0.2833(4) 0.094(3) Uani d . 1 1 . .
    H H1A 0.1825 0.0344 0.2950 0.141 Uiso calc R 1 1 . .
    H H1B 0.1092 0.1214 0.2446 0.141 Uiso calc R 1 1 . .
    H H1C 0.0201 0.0219 0.2615 0.141 Uiso calc R 1 1 . .
    C C2 -0.1060(7) 0.1669(5) 0.3473(4) 0.074(2) Uani d . 1 1 . .
    H H2A -0.1450 0.1833 0.3998 0.111 Uiso calc R 1 1 . .
    H H2B -0.1767 0.1260 0.3187 0.111 Uiso calc R 1 1 . .
    H H2C -0.0883 0.2279 0.3175 0.111 Uiso calc R 1 1 . .
loop_
    _atom_site_aniso_label
    _atom_site_aniso_U_11
    _atom_site_aniso_U_22
    _atom_site_aniso_U_33
    _atom_site_aniso_U_12
    _atom_site_aniso_U_13
    _atom_site_aniso_U_23
    Co 0.0269(5) 0.0257(4) 0.0309(4) 0.0003(5) -0.0026(5) -0.0010(5)
    S1 0.0249(6) 0.0340(6) 0.0368(7) -0.0010(6) -0.0005(6) 0.0065(6)
    O1 0.055(2) 0.042(2) 0.044(2) -0.0080(19) -0.0180(18) 0.0107(17)
    O2 0.0289(19) 0.052(2) 0.045(2) -0.0104(17) 0.0059(17) 0.0093(18)
    O3 0.084(3) 0.060(2) 0.047(2) -0.034(3) -0.023(2) 0.0151(19)
    O4 0.063(3) 0.067(3) 0.108(4) 0.026(2) 0.042(3) 0.032(3)
    O5 0.034(2) 0.053(2) 0.040(2) -0.004(2) -0.002(2) -0.0102(19)
    O6 0.035(2) 0.039(2) 0.043(2) -0.004(2) -0.007(2) 0.007(2)
    O7 0.035(2) 0.036(3) 0.062(3) 0.007(2) 0.012(2) 0.010(2)
    O8 0.035(3) 0.093(4) 0.039(3) -0.004(3) -0.001(2) -0.009(3)
    N3 0.069(4) 0.047(3) 0.054(3) 0.005(3) -0.018(3) -0.004(2)
    C1 0.135(8) 0.056(4) 0.090(6) 0.016(5) 0.054(5) 0.009(4)
    C2 0.057(4) 0.084(5) 0.080(5) 0.005(4) 0.007(4) 0.016(4)
_geom_special_details
;
All e.s.d.'s (except the e.s.d. in the dihedral angle between two l.s. planes)
are estimated using the full covariance matrix. The cell e.s.d.'s are taken
into account individually in the estimation of e.s.d.'s in distances, angles
and torsion angles; correlations between e.s.d.'s in cell parameters are only
used when they are defined by crystal symmetry. An approximate (isotropic)
treatment of cell e.s.d.'s is used for estimating e.s.d.'s involving l.s.
planes.
;
loop_
    _geom_bond_atom_site_label_1
    _geom_bond_atom_site_label_2
    _geom_bond_site_symmetry_2
    _geom_bond_distance
    _geom_bond_publ_flag
    Co O7 5_566 2.069(4) ?
    Co O7 . 2.069(4) ?
    Co O5 5_566 2.081(4) ?
    Co O5 . 2.081(4) ?
    Co O6 . 2.116(4) ?
    Co O6 5_566 2.116(4) ?
    S1 O3 . 1.454(4) ?
    S1 O4 . 1.459(4) ?
    S1 O2 . 1.467(3) ?
    S1 O1 . 1.470(3) ?
    O5 H51 . 0.82(6) ?
    O5 H52 . 0.84(7) ?
    O6 H61 . 0.85(7) ?
    O6 H62 . 0.69(5) ?
    O7 H71 . 0.74(6) ?
    O7 H72 . 0.72(4) ?
    O8 H81 . 0.71(6) ?
    O8 H82 . 0.83(6) ?
    N3 C1 . 1.434(7) ?
    N3 C2 . 1.450(7) ?
    N3 H3A . 0.9000 ?
    N3 H3B . 0.9000 ?
    C1 H1A . 0.9600 ?
    C1 H1B . 0.9600 ?
    C1 H1C . 0.9600 ?
    C2 H2A . 0.9600 ?
    C2 H2B . 0.9600 ?
    C2 H2C . 0.9600 ?
loop_
    _geom_angle_atom_site_label_1
    _geom_angle_atom_site_label_2
    _geom_angle_atom_site_label_3
    _geom_angle_site_symmetry_1
    _geom_angle_site_symmetry_3
    _geom_angle
    _geom_angle_publ_flag
    O7 Co O7 5_566 . 180.0(3) ?
    O7 Co O5 5_566 5_566 90.04(18) ?
    O7 Co O5 . 5_566 89.96(18) ?
    O7 Co O5 5_566 . 89.96(18) ?
    O7 Co O5 . . 90.04(18) ?
    O5 Co O5 5_566 . 180.0000(10)
                                ?
    O7 Co O6 5_566 . 91.87(19) ?
    O7 Co O6 . . 88.13(19) ?
    O5 Co O6 5_566 . 91.80(18) ?
    O5 Co O6 . . 88.20(18) ?
    O7 Co O6 5_566 5_566 88.13(19) ?
    O7 Co O6 . 5_566 91.87(19) ?
    O5 Co O6 5_566 5_566 88.20(18) ?
    O5 Co O6 . 5_566 91.80(18) ?
    O6 Co O6 . 5_566 180.0 ?
    O3 S1 O4 . . 109.6(3) ?
    O3 S1 O2 . . 110.1(2) ?
    O4 S1 O2 . . 108.1(2) ?
    O3 S1 O1 . . 109.5(2) ?
    O4 S1 O1 . . 109.3(3) ?
    O2 S1 O1 . . 110.2(2) ?
    Co O5 H51 . . 116(4) ?
    Co O5 H52 . . 117(5) ?
    H51 O5 H52 . . 108(6) ?
    Co O6 H61 . . 119(5) ?
    Co O6 H62 . . 109(4) ?
    H61 O6 H62 . . 119(6) ?
    Co O7 H71 . . 123(4) ?
    Co O7 H72 . . 122(4) ?
    H71 O7 H72 . . 109(6) ?
    H81 O8 H82 . . 95(7) ?
    C1 N3 C2 . . 115.3(5) ?
    C1 N3 H3A . . 108.5 ?
    C2 N3 H3A . . 108.5 ?
    C1 N3 H3B . . 108.5 ?
    C2 N3 H3B . . 108.5 ?
    H3A N3 H3B . . 107.5 ?
    N3 C1 H1A . . 109.5 ?
    N3 C1 H1B . . 109.5 ?
    H1A C1 H1B . . 109.5 ?
    N3 C1 H1C . . 109.5 ?
    H1A C1 H1C . . 109.5 ?
    H1B C1 H1C . . 109.5 ?
    N3 C2 H2A . . 109.5 ?
    N3 C2 H2B . . 109.5 ?
    H2A C2 H2B . . 109.5 ?
    N3 C2 H2C . . 109.5 ?
    H2A C2 H2C . . 109.5 ?
    H2B C2 H2C . . 109.5 ?
loop_
    _geom_hbond_atom_site_label_D
    _geom_hbond_atom_site_label_H
    _geom_hbond_atom_site_label_A
    _geom_hbond_site_symmetry_A
    _geom_hbond_distance_DH
    _geom_hbond_distance_HA
    _geom_hbond_distance_DA
    _geom_hbond_angle_DHA
    O5 H51 O2 5_566 0.82(6) 1.91(6) 2.724(6) 169(5)
    O5 H52 O8 . 0.84(7) 1.97(8) 2.806(7) 171(7)
    O6 H61 O3 3_466 0.85(7) 1.85(7) 2.687(6) 173(6)
    O6 H62 O1 . 0.69(5) 2.08(5) 2.740(6) 161(6)
    O7 H71 O4 5_666 0.74(6) 2.01(6) 2.740(6) 173(6)
    O7 H72 O1 7_655 0.72(4) 2.04(4) 2.756(6) 176(5)
    O8 H81 O3 5_666 0.71(6) 2.32(6) 2.975(7) 154(7)
    O8 H82 O2 2_564 0.83(6) 2.02(6) 2.849(6) 169(7)
    N3 H3A O6 7_655 0.90 2.63 3.265(6) 127.8
    N3 H3B O4 3_456 0.90 2.00 2.823(6) 151.5
_iucr_refine_instructions_details
;
TITL [(CH3)2NH2]2 [Co(H2O)6] (SO4)2 * 2H2O in Pbca (# 61) Z=4
CELL   0.71069  8.9750 13.2680 16.5280   90.000   90.000   90.000
ZERR   1        0.0050  0.0050  0.0050    0.000    0.000    0.000
LATT    1
SYMM   1/2-X,-Y,1/2+Z
SYMM   1/2+X,1/2-Y,-Z
SYMM   -X,1/2+Y,1/2-Z
SFAC    H   C   N   O   S   Co
UNIT   128 16   8  64   8   4
MERG      2
EQIV $1 -x, -y+1, -z+1
EQIV $2  x-1/2, -y+3/2, -z+1
EQIV $3 -x+1, -y+1, -z+1
EQIV $4 -x+1/2, y-1/2, z
EQIV $5 -x+1/2, -y+1, z-1/2
EQIV $6   -x+1/2, y-1/2, z
EQIV $7  x-1/2, -y+1/2, -z+1
ACTA
OMIT -2 50
BOND $H
HTAB
HTAB  O5 O2_$1
HTAB  O5 O8
HTAB  O6 O3_$2
HTAB  O6 O1
HTAB  O7 O4_$3
HTAB  O7 O1_$4
HTAB  O8 O3_$3
HTAB  O8 O2_$5
HTAB  N3 O6_$6
HTAB  N3 O4_$7
L.S.      15
WGHT    0.052900
EXTI    0.002250
FVAR       0.17326
CO    6    0.000000    0.500000    0.500000    10.50000    0.02692    0.02570 =
         0.03086   -0.00097   -0.00265    0.00026
S1    5    0.445104    0.657260    0.595552    11.00000    0.02493    0.03402 =
         0.03677    0.00647   -0.00049   -0.00095
O1    4    0.370206    0.699886    0.524277    11.00000    0.05460    0.04160 =
         0.04371    0.01065   -0.01798   -0.00798
O2    4    0.335492    0.610722    0.649745    11.00000    0.02891    0.05157 =
         0.04507    0.00932    0.00589   -0.01039
O3    4    0.525485    0.736581    0.637788    11.00000    0.08414    0.05960 =
         0.04659    0.01508   -0.02279   -0.03382
O4    4    0.549288    0.579318    0.569592    11.00000    0.06271    0.06688 =
         0.10783    0.03208    0.04222    0.02622
O5    4   -0.050526    0.444612    0.385436    11.00000    0.03399    0.05268 =
         0.03982   -0.01020   -0.00238   -0.00443
H51   1   -0.135577    0.422154    0.379790    11.00000    0.04025
H52   1    0.009705    0.402657    0.365402    11.00000    0.10778
O6    4    0.141349    0.606824    0.443907    11.00000    0.03538    0.03915 =
         0.04288    0.00742   -0.00684   -0.00367
H61   1    0.103308    0.652657    0.414862    11.00000    0.08526
H62   1    0.198424    0.619522    0.470380    11.00000    0.03367
O7    4    0.180772    0.403560    0.506624    11.00000    0.03451    0.03648 =
         0.06219    0.01044    0.01239    0.00710
H71   1    0.250668    0.412384    0.484189    11.00000    0.03749
H72   1    0.171513    0.350276    0.512157    11.00000    0.02072
O8    4    0.167534    0.322412    0.313509    11.00000    0.03507    0.09292 =
         0.03944   -0.00932   -0.00108   -0.00400
H81   1    0.244864    0.326175    0.321826    11.00000    0.05808
H82   1    0.173817    0.348259    0.267630    11.00000    0.08874
N3    3    0.032719    0.112023    0.356309    11.00000    0.06925    0.04656 =
         0.05439   -0.00367   -0.01761    0.00451
AFIX  23
H3A   1    0.101556    0.154118    0.376947    11.00000   -1.20000
H3B   1    0.018651    0.062201    0.392464    11.00000   -1.20000
AFIX   0
C1    2    0.090931    0.068874    0.283309    11.00000    0.13541    0.05643 =
         0.09001    0.00947    0.05420    0.01616
AFIX  33
H1A   1    0.182513    0.034422    0.294955    11.00000   -1.50000
H1B   1    0.109151    0.121374    0.244585    11.00000   -1.50000
H1C   1    0.020099    0.021941    0.261519    11.00000   -1.50000
AFIX   0
C2    2   -0.106030    0.166929    0.347315    11.00000    0.05705    0.08427 =
         0.07999    0.01618    0.00725    0.00464
AFIX  33
H2A   1   -0.144963    0.183268    0.399800    11.00000   -1.50000
H2B   1   -0.176671    0.125979    0.318653    11.00000   -1.50000
H2C   1   -0.088294    0.227884    0.317540    11.00000   -1.50000
DFIX 0.84 0.01 O H
DFIX 1.40 0.1 H H
FMAP      2
HKLF 4
END
;
data_global
_journal_date_recd_electronic     2015-02-05
_journal_date_accepted     2015-02-18
_journal_name_full     'Acta Crystallographica, Section E'
_journal_year     2015
_journal_volume     71
_journal_issue      4
_journal_page_first     m77
_journal_page_last     m78
_journal_paper_category     HM
_journal_paper_doi     10.1107/S2056989015003400
_journal_coeditor_code     FK2085
_publ_contact_author_name     'Dr P. Held'
_publ_contact_author_address
;
  Institut f\"ur Kristallographie
  Universit\"at zu K\"oln
  Greinstr. 6
  D-50939 K\"oln
  Germany
;
_publ_contact_author_email     peter.held@uni-koeln.de
_publ_contact_author_fax     '49-221-470-4963'
_publ_contact_author_phone     '49-221-470-6103'
_publ_section_title
;
Crystal structure of bis(dimethylammonium) hexaaquacobalt(II) bis(sulfate)
dihydrate
;
loop_
    _publ_author_name
    _publ_author_address
    'Held, Peter'
; Institut f\"ur Kristallographie
  Universit\"at zu K\"oln
  Greinstr. 6
  D-50939 K\"oln
  Germany
;
