# Supplementary material for: Crystal structure of bis­(di­methyl­ammonium) hexa­aqua­cobalt(II) bis­(sulfate) dihydrate
Source: Acta Crystallogr E Crystallogr Commun. 2015 Mar 4;71(Pt 4):m77–8. doi: 10.1107/S2056989015003400 (PMC4438788; doi:10.1107/S2056989015003400)
Supplement: Supplementary file 2 [file e-71-00m77-Isup2.hkl]

# 
# h,k,l, Fc-squared, Fo-squared, sigma(Fo-squared) and status flag 
# 
data_I
_shelx_title ' [(CH3)2NH2]2 [Co(H2O)6] (SO4)2 * 2H2O in Pbca (#   61) Z=4' 
_shelx_refln_list_code          4 
_shelx_F_calc_maximum      268.08 
_exptl_crystal_F_000      1028.00 
_reflns_d_resolution_high  0.8409 
 
loop_ 
 _symmetry_equiv_pos_as_xyz 
 'x, y, z' 
 '-x+1/2, -y, z+1/2' 
 'x+1/2, -y+1/2, -z' 
 '-x, y+1/2, -z+1/2' 
 '-x, -y, -z' 
 'x-1/2, y, -z-1/2' 
 '-x-1/2, y-1/2, z' 
 'x, -y-1/2, z-1/2' 
 
_cell_length_a     8.9750 
_cell_length_b    13.2680 
_cell_length_c    16.5280 
_cell_angle_alpha  90.000 
_cell_angle_beta   90.000 
_cell_angle_gamma  90.000 
 
_shelx_F_squared_multiplier     1.000 
 
loop_ 
 _refln_index_h 
 _refln_index_k 
 _refln_index_l 
 _refln_F_squared_calc 
 _refln_F_squared_meas 
 _refln_F_squared_sigma 
 _refln_observed_status 
   2   0   0    71865.13    70853.43    711.76 o 
   4   0   0      101.33       23.66    105.28 o 
   6   0   0     9145.01     7808.35    236.73 o 
   8   0   0      396.78      567.47     82.97 o 
  10   0   0      685.01      814.48    110.64 o 
   2   1   0    13701.45    13892.00    314.77 o 
   4   1   0     1380.02     1517.07     65.74 o 
   6   1   0      878.51      846.46     73.68 o 
   8   1   0      708.95      864.55     92.99 o 
  10   1   0      455.37      506.15     97.63 o 
   0   2   0     2982.39     2693.87     83.54 o 
   2   2   0     7661.13     7222.27    178.39 o 
   4   2   0     8850.27     8696.86    269.38 o 
   6   2   0     2393.62     2578.36    107.82 o 
   8   2   0      983.96     1190.39    101.34 o 
  10   2   0      702.43      830.82    114.31 o 
   2   3   0       89.44      -33.32     92.29 o 
   4   3   0      999.03     1072.25     61.70 o 
   6   3   0      723.05      676.66     83.33 o 
   8   3   0       12.52      -65.63     74.29 o 
  10   3   0      172.44      194.57     94.62 o 
   0   4   0    22904.41    23417.53    463.98 o 
   2   4   0     8901.51     9505.08    236.68 o 
   4   4   0    12927.50    12514.97    343.14 o 
   6   4   0     1003.29      983.19     86.02 o 
   8   4   0     4647.32     4734.49    168.73 o 
  10   4   0     2237.06     2498.49    153.42 o 
   2   5   0     6622.43     6093.32    210.01 o 
   4   5   0     6760.64     6350.45    188.81 o 
   6   5   0     6503.67     6486.62    185.14 o 
   8   5   0     1498.12     1619.86    117.37 o 
  10   5   0      115.27       38.65    235.20 o 
   0   6   0      604.63      504.75     44.01 o 
   2   6   0     3926.36     3785.95    109.76 o 
   4   6   0     1539.76     1475.85     79.06 o 
   6   6   0       26.07       89.61     64.30 o 
   8   6   0      135.94      154.92     84.62 o 
   2   7   0      792.45      772.15     60.01 o 
   4   7   0      791.06      717.71     78.67 o 
   6   7   0        6.24      -10.33     71.96 o 
   8   7   0       26.34      126.59    228.20 o 
   0   8   0     1398.20     1286.28     74.72 o 
   2   8   0     1879.79     1790.63     85.09 o 
   4   8   0     3496.82     3329.76    128.61 o 
   6   8   0     3405.76     3097.12    138.23 o 
   8   8   0     1033.91      889.65    117.66 o 
   2   9   0       99.13       79.62    173.24 o 
   4   9   0     1595.73     1516.84    106.39 o 
   6   9   0      545.65      581.85     91.31 o 
   0  10   0     2411.28     2302.60    117.15 o 
   2  10   0      274.66      -67.31    177.93 o 
   4  10   0        6.75        0.00    185.89 o 
   6  10   0     3857.15     3969.14    172.30 o 
   8  10   0     1760.91     1972.66    151.38 o 
   2  11   0       21.05      -50.64    147.25 o 
   4  11   0      747.09      666.58     95.99 o 
   6  11   0      170.14       69.63    230.55 o 
   0  12   0     4433.60     4396.54    156.03 o 
   2  12   0     2993.11     3125.46    144.19 o 
   4  12   0     1581.96     1447.83    116.37 o 
   6  12   0      218.75     -112.61    267.87 o 
   2  13   0       37.76        0.00    219.54 o 
   4  13   0        3.46     -235.52    235.52 o 
   6  13   0      294.22      202.57    107.95 o 
   0  14   0      322.65      236.90     96.96 o 
   2  14   0     1394.32     1850.01    141.03 o 
   4  14   0      878.74     1036.86    118.98 o 
   2  15   0      104.92     -165.91    255.86 o 
   1   1   1     1136.52     1109.55     22.48 o 
   2   1   1      503.61      605.82     36.02 o 
   3   1   1       15.77      -41.77     69.29 o 
   4   1   1     4424.02     4374.46     98.06 o 
   5   1   1     6834.66     6531.08    116.91 o 
   6   1   1      391.78      375.62     54.15 o 
   7   1   1     3757.06     3898.91    123.11 o 
   8   1   1       85.96       60.68    126.60 o 
   9   1   1     1384.49     1387.46    113.86 o 
  10   1   1       68.18       62.09     79.32 o 
   0   2   1     5112.49     6363.73    129.67 o 
   1   2   1     2005.78     2173.73     52.27 o 
   2   2   1       31.12       37.22     30.83 o 
   3   2   1    10497.35     9822.67    237.44 o 
   4   2   1       81.72       73.71     38.36 o 
   5   2   1      505.87      425.46     41.59 o 
   6   2   1      209.39      219.65     71.64 o 
   7   2   1      183.77      195.14     71.31 o 
   8   2   1     1413.75     1341.30     76.27 o 
   9   2   1      433.74      361.07     63.01 o 
  10   2   1      618.97      565.46     86.81 o 
   1   3   1    50111.78    46116.45    422.64 o 
   2   3   1    17551.15    18160.02    377.83 o 
   3   3   1    16516.59    16141.96    328.80 o 
   4   3   1       15.15      -72.96     87.00 o 
   5   3   1      809.80      755.02     48.09 o 
   6   3   1      272.19      150.88     98.30 o 
   7   3   1      113.63       56.93     51.00 o 
   8   3   1      311.47      190.55     57.69 o 
   9   3   1       21.72        2.11    131.33 o 
  10   3   1      144.94       68.79     78.29 o 
   0   4   1     4145.23     4129.70     96.76 o 
   1   4   1      358.05      461.77     29.34 o 
   2   4   1       25.38      -44.54     44.64 o 
   3   4   1      505.07      438.59     32.72 o 
   4   4   1        3.06        6.16     41.15 o 
   5   4   1      746.04      695.24     65.34 o 
   6   4   1       82.20       37.19     66.80 o 
   7   4   1      137.54     -154.52    160.15 o 
   8   4   1      154.48      130.20     58.97 o 
   9   4   1       15.52     -141.96    158.53 o 
  10   4   1       75.45      -19.81    180.15 o 
   1   5   1     1134.69     1224.61     46.21 o 
   2   5   1      850.09      811.18     36.77 o 
   3   5   1    17873.00    16909.21    402.54 o 
   4   5   1     1076.50     1108.29    124.06 o 
   5   5   1     4163.40     4192.98     88.75 o 
   6   5   1      201.97       90.15    120.61 o 
   7   5   1      812.63      896.79     66.35 o 
   8   5   1        6.23        6.60    125.97 o 
   9   5   1      662.68      832.49     75.45 o 
  10   5   1        0.07     -166.02    174.39 o 
   0   6   1      697.47      707.71     37.68 o 
   1   6   1       35.74       11.21     37.20 o 
   2   6   1      561.05      654.44     38.65 o 
   3   6   1       99.85       49.36     52.81 o 
   4   6   1      102.60       34.25    147.76 o 
   5   6   1      124.60      181.44     76.96 o 
   6   6   1        4.30     -114.92    122.33 o 
   7   6   1      209.43      306.35     55.72 o 
   8   6   1       24.64     -154.50    154.50 o 
   9   6   1       39.75       25.63     80.17 o 
   1   7   1     2382.16     2332.67     59.03 o 
   2   7   1     2609.98     2446.55     62.90 o 
   3   7   1     1848.28     1701.12     58.14 o 
   4   7   1     1885.61     2021.90    167.66 o 
   5   7   1     1531.40     1568.54     72.74 o 
   6   7   1      824.73      843.32     68.21 o 
   7   7   1     3440.47     3263.40    205.66 o 
   8   7   1       85.90      169.68     91.45 o 
   9   7   1     1932.57     1973.07    148.73 o 
   0   8   1      598.78      682.59     68.83 o 
   1   8   1       58.90      114.17     43.81 o 
   2   8   1      346.79      375.08     41.03 o 
   3   8   1      836.98      797.99     54.56 o 
   4   8   1       81.67      -82.78    122.62 o 
   5   8   1     4177.75     4042.30    128.98 o 
   6   8   1       63.75      157.82     52.45 o 
   7   8   1     1019.76     1044.56     78.49 o 
   8   8   1      235.67      162.83     82.87 o 
   9   8   1      120.08       66.93     89.28 o 
   1   9   1     5319.27     5387.07    113.63 o 
   2   9   1       30.26      103.41     41.93 o 
   3   9   1     1653.46     1546.14     69.34 o 
   4   9   1      680.42      636.57     64.09 o 
   5   9   1      889.13      786.79     69.71 o 
   6   9   1      314.43      233.19     97.96 o 
   7   9   1      327.21      291.35     65.03 o 
   8   9   1        0.46      -15.01     69.45 o 
   0  10   1      131.15       63.30    123.43 o 
   1  10   1      199.33      117.95     51.66 o 
   2  10   1       83.61       37.65    118.60 o 
   3  10   1      107.94     -122.85    122.85 o 
   4  10   1       54.35      -15.28     85.28 o 
   5  10   1      338.39      304.25     74.64 o 
   6  10   1        0.98     -117.10    117.10 o 
   7  10   1        0.07      -31.12    146.81 o 
   8  10   1       44.10      117.24    185.33 o 
   1  11   1     1838.05     1894.20     82.79 o 
   2  11   1      137.45       92.22     70.58 o 
   3  11   1      602.48      548.67    119.48 o 
   4  11   1        0.12     -135.36    135.36 o 
   5  11   1     1900.26     1833.05     92.44 o 
   6  11   1        0.59      -46.61    171.56 o 
   7  11   1      661.45      738.94     77.91 o 
   0  12   1      274.89      402.74    215.24 o 
   1  12   1        0.03       38.21     62.95 o 
   2  12   1      545.94      575.62     64.76 o 
   3  12   1       25.38       71.23    135.80 o 
   4  12   1      168.45      182.68    121.60 o 
   5  12   1      429.40      374.98     62.91 o 
   6  12   1       29.19      -56.17     75.37 o 
   1  13   1       23.91      -15.45    139.65 o 
   2  13   1        0.80       10.12     70.43 o 
   3  13   1      152.42       77.32    154.32 o 
   4  13   1      318.45      377.12     64.79 o 
   5  13   1      744.70      693.19    115.64 o 
   6  13   1      119.76       83.80    170.57 o 
   0  14   1      189.10      192.58     58.39 o 
   1  14   1       76.27      130.74    112.27 o 
   2  14   1      211.98      308.25    167.75 o 
   3  14   1       46.31       31.62     78.87 o 
   4  14   1       32.04       90.44    140.92 o 
   1  15   1      864.29      866.78    117.48 o 
   2  15   1      115.57      106.18     75.46 o 
   3  15   1     1626.15     1617.81    100.15 o 
   0   0   2    43541.49    40327.46   2468.48 o 
   1   0   2      987.32     1112.58     21.62 o 
   2   0   2     9248.13     9847.65    522.91 o 
   3   0   2     3053.89     3011.94     61.79 o 
   4   0   2     2764.06     2636.02     80.39 o 
   5   0   2     1077.51     1036.53     47.26 o 
   6   0   2     2906.40     2752.63     76.27 o 
   7   0   2      295.85      268.61     53.58 o 
   8   0   2      644.11      639.18     69.65 o 
   9   0   2       74.35       82.87     54.99 o 
  10   0   2      102.02      185.86     57.94 o 
   1   1   2     7491.14     8898.48    154.98 o 
   2   1   2       92.78      118.65     24.82 o 
   3   1   2     1456.46     1381.44     82.47 o 
   4   1   2      341.28      344.94     41.83 o 
   5   1   2       41.97       27.32     34.61 o 
   6   1   2       17.10      -40.12     40.12 o 
   7   1   2      208.90      101.09     84.46 o 
   8   1   2       35.79       78.92    126.11 o 
   9   1   2      826.80      839.69     72.77 o 
  10   1   2        0.71      -25.62    164.30 o 
   0   2   2    10598.56    11359.98    188.26 o 
   1   2   2       14.63        0.72     51.36 o 
   2   2   2     5095.51     5413.19    227.41 o 
   3   2   2      661.10      706.75     41.85 o 
   4   2   2     8785.01     8832.20    225.85 o 
   5   2   2       31.91       14.23     51.80 o 
   6   2   2     4708.03     4640.27    209.53 o 
   7   2   2      154.02      100.66     71.45 o 
   8   2   2      782.14      771.94     65.73 o 
   9   2   2        1.44       32.67    128.26 o 
  10   2   2      652.25      749.22    124.30 o 
   1   3   2     2703.68     2722.74     63.61 o 
   2   3   2     5318.28     6050.57    130.94 o 
   3   3   2    10101.19     9809.41    186.10 o 
   4   3   2     1941.72     1829.56     53.11 o 
   5   3   2       91.06      -39.84    103.64 o 
   6   3   2      362.88      401.93     48.53 o 
   7   3   2       23.49      -53.28    125.79 o 
   8   3   2       68.67      -59.59     72.46 o 
   9   3   2      162.33      -69.97    228.88 o 
  10   3   2      132.12      -48.92    187.01 o 
   0   4   2      464.22      511.59     32.01 o 
   1   4   2      389.75      344.58     31.83 o 
   2   4   2     5702.08     5841.62    285.84 o 
   3   4   2      253.15      210.78     29.69 o 
   4   4   2     3674.82     3571.64     82.64 o 
   5   4   2      467.27      407.28     43.12 o 
   6   4   2     1855.33     1780.65     76.42 o 
   7   4   2      584.36      714.83    299.61 o 
   8   4   2     2075.84     2133.18     88.45 o 
   9   4   2       14.24      -25.47    146.08 o 
  10   4   2      798.45      999.89     86.00 o 
   1   5   2     1850.50     1815.65     44.98 o 
   2   5   2      261.40      339.10     53.32 o 
   3   5   2      321.01      301.32     32.15 o 
   4   5   2     2698.88     2654.48     93.19 o 
   5   5   2      298.68      307.08     44.63 o 
   6   5   2      332.49      357.70    197.43 o 
   7   5   2     1374.86     1246.80     71.35 o 
   8   5   2        0.08       28.04    148.10 o 
   9   5   2     1212.12     1041.28     83.33 o 
  10   5   2        0.17     -154.73    154.73 o 
   0   6   2     1476.72     1353.64     58.57 o 
   1   6   2      362.95      396.72     31.33 o 
   2   6   2    12222.97    11535.18    227.48 o 
   3   6   2     6415.79     6015.06    118.48 o 
   4   6   2     3844.45     3855.48     82.94 o 
   5   6   2     4034.56     3864.27     97.95 o 
   6   6   2      282.01      207.09     57.98 o 
   7   6   2      193.12      114.12     54.96 o 
   8   6   2      943.81      829.21     76.23 o 
   9   6   2       21.63      -54.14    162.52 o 
   1   7   2      800.75      794.29     41.92 o 
   2   7   2      562.86      633.56     42.42 o 
   3   7   2     2835.59     2705.79     69.91 o 
   4   7   2      812.65      976.59    100.01 o 
   5   7   2       81.19       35.91     62.04 o 
   6   7   2      181.84      111.38     73.92 o 
   7   7   2      556.39      607.95     63.03 o 
   8   7   2        3.51      -32.77    143.48 o 
   9   7   2        3.55     -166.30    166.30 o 
   0   8   2     2809.19     3090.29     70.70 o 
   1   8   2        0.89      -22.55     83.28 o 
   2   8   2     1453.35     1269.95     55.53 o 
   3   8   2      836.40      818.10     56.85 o 
   4   8   2     1399.23     1307.42    118.89 o 
   5   8   2      519.52      607.61     85.48 o 
   6   8   2     1413.21     1408.89     76.54 o 
   7   8   2        0.91       12.65     71.96 o 
   8   8   2      539.02      527.46     76.11 o 
   9   8   2       51.39       21.00    180.69 o 
   1   9   2      465.32      543.36     53.10 o 
   2   9   2        9.67      -26.48     55.71 o 
   3   9   2      315.29      254.44     49.47 o 
   4   9   2      571.26      569.81     58.41 o 
   5   9   2       64.55       12.47    130.71 o 
   6   9   2      118.75       32.85    100.11 o 
   7   9   2       40.10      -26.38    180.56 o 
   8   9   2       17.23      -18.08    175.21 o 
   0  10   2     5451.62     5198.78    126.79 o 
   1  10   2      220.19      354.36     99.29 o 
   2  10   2      502.21      435.72     63.49 o 
   3  10   2     1946.63     1815.37    124.93 o 
   4  10   2      230.16      312.81     52.75 o 
   5  10   2     1829.24     1605.76    124.57 o 
   6  10   2     1736.98     1897.49     86.29 o 
   7  10   2      291.41      301.92    123.94 o 
   8  10   2      914.32     1008.66     88.72 o 
   1  11   2      741.25      781.38     63.02 o 
   2  11   2        0.13      -58.13    124.70 o 
   3  11   2     2294.24     2095.69     86.08 o 
   4  11   2       55.81       93.26     52.27 o 
   5  11   2       29.42       -9.52     67.93 o 
   6  11   2       51.68       37.19    123.43 o 
   7  11   2      428.66      523.36    222.92 o 
   0  12   2     1655.63     1627.64    162.91 o 
   1  12   2        2.66      -49.47     70.84 o 
   2  12   2     1541.23     1449.42     80.49 o 
   3  12   2      263.65      240.78     61.66 o 
   4  12   2     1654.22     1759.41    169.56 o 
   5  12   2      321.89      160.68     87.37 o 
   6  12   2      428.60      515.86    273.90 o 
   1  13   2      291.99      297.17     79.80 o 
   2  13   2        0.01       44.35    130.74 o 
   3  13   2       41.85      -22.06    129.26 o 
   4  13   2        0.30     -124.74    249.18 o 
   5  13   2        0.01       94.96    162.39 o 
   0  14   2      727.85      818.09     75.16 o 
   1  14   2        7.18      -17.22    155.59 o 
   2  14   2     1058.85     1189.05     95.00 o 
   3  14   2       32.19      -37.55    140.31 o 
   4  14   2      858.76     1094.34    156.81 o 
   1  15   2      419.82      479.46     78.07 o 
   2  15   2       82.72     -173.59    173.59 o 
   3  15   2      236.30      160.33    139.10 o 
   1   1   3    28468.58    28081.23    307.71 o 
   2   1   3     2084.01     1922.53     54.85 o 
   3   1   3      295.26       56.10     82.42 o 
   4   1   3      216.55      355.28     47.82 o 
   5   1   3     5648.33     5251.86    148.23 o 
   6   1   3      449.10      386.85     53.01 o 
   7   1   3     2270.06     2249.84     83.41 o 
   8   1   3        9.97      -22.92    110.93 o 
   9   1   3      419.65      448.20     65.82 o 
  10   1   3        5.68     -190.22    190.22 o 
   0   2   3    14228.66    16816.97    258.09 o 
   1   2   3      576.23      540.32     27.33 o 
   2   2   3    14457.57    14995.30    279.70 o 
   3   2   3       36.14      -56.57    118.27 o 
   4   2   3     1119.75     1020.51     54.87 o 
   5   2   3     1318.02     1294.98     88.22 o 
   6   2   3     1923.43     1916.29     72.67 o 
   7   2   3     1940.43     1680.79     81.79 o 
   8   2   3     2170.82     2247.32     89.76 o 
   9   2   3       23.81     -121.50    173.40 o 
  10   2   3      764.95      747.15     82.47 o 
   1   3   3      536.93      612.55     29.45 o 
   2   3   3     6689.71     6486.55    136.97 o 
   3   3   3     1678.66     1776.37     46.98 o 
   4   3   3     4738.62     4541.71     92.53 o 
   5   3   3     3242.87     3125.59     76.16 o 
   6   3   3     1055.94     1052.77     61.65 o 
   7   3   3     3140.95     3132.76     97.27 o 
   8   3   3      247.71      235.44     69.47 o 
   9   3   3     1330.35     1448.51     99.02 o 
  10   3   3       20.73        8.22    208.71 o 
   0   4   3      398.43      450.03     44.84 o 
   1   4   3    15711.15    17024.48    304.86 o 
   2   4   3        1.70      -80.89     80.89 o 
   3   4   3     2117.61     2412.62     55.73 o 
   4   4   3        5.65        6.70     43.06 o 
   5   4   3      536.33      481.62     46.90 o 
   6   4   3       15.38       75.85     65.79 o 
   7   4   3      275.02      276.67     54.11 o 
   8   4   3       47.53     -158.16    158.16 o 
   9   4   3       11.70     -180.97    355.12 o 
  10   4   3      133.01     -139.37    183.52 o 
   1   5   3       31.30       16.15     35.56 o 
   2   5   3        2.14      -43.86     67.55 o 
   3   5   3    28467.78    25991.40    586.92 o 
   4   5   3     1887.85     1823.97     59.32 o 
   5   5   3      765.63      949.86    195.51 o 
   6   5   3      650.11      592.07    174.65 o 
   7   5   3      131.29      197.06     76.96 o 
   8   5   3        6.78      -57.40     75.62 o 
   9   5   3     1443.14     1729.53    111.52 o 
   0   6   3     2969.29     3132.82     72.48 o 
   1   6   3     2680.57     2982.13    105.59 o 
   2   6   3      262.55      218.73     34.92 o 
   3   6   3      122.06      -32.56    106.52 o 
   4   6   3      106.70       73.72     38.19 o 
   5   6   3      386.71      359.17     86.14 o 
   6   6   3       56.41      103.57     69.35 o 
   7   6   3      324.59      311.84     58.40 o 
   8   6   3      152.00      -44.66    169.60 o 
   9   6   3        1.41      155.40     87.61 o 
   1   7   3     8378.17     8363.42    219.89 o 
   2   7   3     1305.24     1288.23     63.54 o 
   3   7   3     3108.26     3046.98     75.00 o 
   4   7   3     3928.77     3625.33     93.29 o 
   5   7   3     1227.05     1235.97     71.19 o 
   6   7   3     2615.67     2428.49     92.73 o 
   7   7   3     1061.30     1215.39    109.84 o 
   8   7   3      236.53      246.38     89.96 o 
   9   7   3      330.98      259.36    103.85 o 
   0   8   3     1347.22     1591.82     58.25 o 
   1   8   3      494.96      460.67     45.55 o 
   2   8   3      924.81      905.67     63.51 o 
   3   8   3      402.49      386.22     51.11 o 
   4   8   3       91.41       31.61     84.12 o 
   5   8   3      446.07      500.51     88.14 o 
   6   8   3      151.24      -38.99    140.88 o 
   7   8   3       43.33      -55.26     55.26 o 
   8   8   3      469.61      507.07    213.93 o 
   9   8   3       40.61      155.91     89.95 o 
   1   9   3     7103.24     7423.20    155.40 o 
   2   9   3        7.15      -58.42     58.42 o 
   3   9   3      749.09      745.19     57.76 o 
   4   9   3     1877.08     2036.04     82.44 o 
   5   9   3     3796.56     3692.39    173.50 o 
   6   9   3      756.17      888.06     72.41 o 
   7   9   3     1515.61     1480.40     89.73 o 
   8   9   3       11.30      -18.86    158.32 o 
   0  10   3     1040.34     1006.25     63.77 o 
   1  10   3       11.25     -159.56    208.54 o 
   2  10   3      728.15      741.59     58.80 o 
   3  10   3       56.92       67.65     67.35 o 
   4  10   3       10.60       28.96     62.11 o 
   5  10   3      206.91      216.79     56.90 o 
   6  10   3      116.51      103.12     75.51 o 
   7  10   3        1.48     -117.92    196.38 o 
   8  10   3       75.11      -99.19    196.26 o 
   1  11   3     1727.22     1705.70    189.11 o 
   2  11   3       17.86     -192.83    265.18 o 
   3  11   3      745.00      700.04     65.26 o 
   4  11   3        0.30     -196.88    196.88 o 
   5  11   3     1027.17     1039.46     74.76 o 
   6  11   3       24.98      -81.13    172.23 o 
   7  11   3      446.11      462.52     74.33 o 
   0  12   3     2085.17     2072.99    170.96 o 
   1  12   3        0.91     -159.77    188.89 o 
   2  12   3      795.86      803.56    114.99 o 
   3  12   3       87.36      -14.37     77.79 o 
   4  12   3       29.86      -55.47    156.91 o 
   5  12   3        5.87       72.55    138.00 o 
   6  12   3       20.48      -75.39    168.90 o 
   1  13   3     1316.57     1291.23    132.36 o 
   2  13   3       46.51      -90.89    175.72 o 
   3  13   3     1012.70      960.29     77.19 o 
   4  13   3      632.50      550.56    105.81 o 
   5  13   3      268.80      360.18     63.33 o 
   0  14   3      368.13      400.93    136.78 o 
   1  14   3       57.70       26.17     78.00 o 
   2  14   3      364.76      383.01     69.47 o 
   3  14   3        0.01      -73.15    188.39 o 
   4  14   3       39.47       18.77     64.98 o 
   1  15   3       27.96      -52.99    295.16 o 
   2  15   3       73.87     -152.83    179.54 o 
   0   0   4     5926.70     5977.57    166.68 o 
   1   0   4      828.88      858.24     30.55 o 
   2   0   4    10021.94     9885.27    254.84 o 
   3   0   4      552.50      533.49     31.71 o 
   4   0   4      123.90       73.45     29.65 o 
   5   0   4     1648.36     1614.03    128.29 o 
   6   0   4     5237.30     5159.13    117.77 o 
   7   0   4      788.29      933.05     67.50 o 
   8   0   4     4810.00     5086.02    123.12 o 
   9   0   4       46.21        6.31     68.66 o 
  10   0   4     2773.53     3133.03    120.17 o 
   1   1   4    21656.78    21923.09    307.37 o 
   2   1   4     1991.03     2159.01     44.86 o 
   3   1   4     2258.37     2510.72     76.02 o 
   4   1   4      439.50      459.67     61.49 o 
   5   1   4      301.54      339.66     40.41 o 
   6   1   4      802.00      635.71     59.74 o 
   7   1   4       60.72       -8.38     65.09 o 
   8   1   4      124.09      181.09     58.14 o 
   9   1   4      522.87      559.32     67.37 o 
  10   1   4       61.87     -106.22    183.50 o 
   0   2   4    16669.09    17915.36    295.31 o 
   1   2   4     2451.17     2651.95     49.50 o 
   2   2   4    11353.85    12679.58    217.89 o 
   3   2   4      472.44      458.75     32.52 o 
   4   2   4     8526.06     8381.98    180.27 o 
   5   2   4       15.49       40.35     50.33 o 
   6   2   4     2331.08     2218.99     78.46 o 
   7   2   4      458.98      431.60     83.31 o 
   8   2   4      591.62      665.73    127.80 o 
   9   2   4       83.55      -37.15    192.56 o 
  10   2   4      534.78      613.83    107.63 o 
   1   3   4     6751.59     7695.71    146.57 o 
   2   3   4       10.20       15.54     35.69 o 
   3   3   4      728.81      722.89     37.45 o 
   4   3   4       33.56      -90.94     90.94 o 
   5   3   4        0.75       -7.65    103.61 o 
   6   3   4      121.18       67.79     65.03 o 
   7   3   4       18.72      -19.24    105.44 o 
   8   3   4      140.03      173.83     72.66 o 
   9   3   4        2.71      -78.97     78.97 o 
  10   3   4       73.99      191.81     66.80 o 
   0   4   4    14107.41    14936.33    262.30 o 
   1   4   4     1388.16     1496.31     42.48 o 
   2   4   4    11817.56    11010.20    200.26 o 
   3   4   4        8.02      -22.78     65.63 o 
   4   4   4     2392.97     2263.66     62.55 o 
   5   4   4     2519.51     2354.88     96.98 o 
   6   4   4      921.85      872.31    106.34 o 
   7   4   4      186.97       53.90    157.58 o 
   8   4   4      361.60      419.90    184.26 o 
   9   4   4       46.49     -241.19    241.19 o 
  10   4   4       35.05     -101.09    177.51 o 
   1   5   4     3605.64     4174.68    233.07 o 
   2   5   4     4186.52     4232.58    122.85 o 
   3   5   4       69.43      -48.66    110.61 o 
   4   5   4     4613.98     4343.84    103.21 o 
   5   5   4       11.15      -40.43    122.26 o 
   6   5   4     3106.30     2991.00     93.56 o 
   7   5   4      166.78      125.54    173.41 o 
   8   5   4      458.52      456.59    167.61 o 
   9   5   4      361.25      242.84     70.99 o 
   0   6   4     2307.62     2524.48     60.77 o 
   1   6   4     2498.68     2480.94    163.68 o 
   2   6   4     6166.21     6146.45    125.17 o 
   3   6   4     1230.31     1203.97     79.54 o 
   4   6   4     4254.18     3868.23     86.36 o 
   5   6   4      105.22      110.57     60.53 o 
   6   6   4     3591.36     3361.69    120.73 o 
   7   6   4      750.04      848.66    113.49 o 
   8   6   4     2718.27     2791.54    181.18 o 
   9   6   4       58.34     -165.07    239.03 o 
   1   7   4      424.92      517.57     42.24 o 
   2   7   4      222.65      193.06     58.14 o 
   3   7   4       14.80       38.07     47.03 o 
   4   7   4       38.90      -41.76    120.74 o 
   5   7   4       40.11      -14.08     64.92 o 
   6   7   4      486.59      586.36    105.97 o 
   7   7   4       16.71       43.97    148.58 o 
   8   7   4        0.04       -0.98     76.23 o 
   9   7   4      126.82      250.99    140.26 o 
   0   8   4     1152.53     1066.53     53.45 o 
   1   8   4     1584.24     1631.67    118.43 o 
   2   8   4     2298.87     2185.81     67.40 o 
   3   8   4       38.99        7.49     74.46 o 
   4   8   4     1867.65     1995.65     79.96 o 
   5   8   4      824.72      837.25     91.83 o 
   6   8   4      444.05      527.94     62.75 o 
   7   8   4        2.60     -131.61    214.37 o 
   8   8   4      245.15      105.68     66.91 o 
   1   9   4      161.37      123.83     83.96 o 
   2   9   4     1179.82     1185.09     65.64 o 
   3   9   4      305.48      324.91     52.48 o 
   4   9   4       43.38      -47.76    147.25 o 
   5   9   4       14.51     -159.33    219.87 o 
   6   9   4       57.33      -29.84    152.92 o 
   7   9   4      112.11       32.22    112.94 o 
   8   9   4        1.93     -118.68    269.00 o 
   0  10   4     9833.32     9882.62    472.15 o 
   1  10   4      262.68       50.02    156.57 o 
   2  10   4     4049.89     3956.79    102.70 o 
   3  10   4      679.78      704.51     63.13 o 
   4  10   4     1326.55     1229.28     90.52 o 
   5  10   4      276.43      342.06     56.31 o 
   6  10   4      461.51      401.06     67.52 o 
   7  10   4      178.33      -50.61     87.49 o 
   1  11   4      335.44      426.34     64.14 o 
   2  11   4       56.95       62.45    138.78 o 
   3  11   4      179.99     -143.70    153.26 o 
   4  11   4      208.09      118.22     76.68 o 
   5  11   4        2.99       65.18     67.59 o 
   6  11   4       52.10      -16.92     62.21 o 
   7  11   4      305.97      235.02     98.49 o 
   0  12   4      296.50      292.20     61.32 o 
   1  12   4       55.84       14.28     76.27 o 
   2  12   4      203.88      277.98     57.10 o 
   3  12   4       16.30       83.72     90.11 o 
   4  12   4      902.41     1057.51     77.11 o 
   5  12   4       21.07     -102.44    176.41 o 
   6  12   4      907.55      962.42     80.48 o 
   1  13   4       54.38      -61.72     75.80 o 
   2  13   4       50.41       17.29    157.00 o 
   3  13   4       13.01     -185.64    185.64 o 
   4  13   4      255.05       24.04    195.39 o 
   5  13   4        0.41     -173.97    173.97 o 
   0  14   4      866.66      843.07     77.18 o 
   1  14   4       93.86      124.78    112.94 o 
   2  14   4      730.65      884.66     73.94 o 
   3  14   4       70.54       51.99    140.82 o 
   4  14   4      489.93      327.75     78.22 o 
   1  15   4      168.70       98.54    378.97 o 
   2  15   4        5.61       71.09     85.83 o 
   1   1   5    13185.43    13640.15    265.91 o 
   2   1   5       18.22      109.63     43.97 o 
   3   1   5     3864.38     3793.15     70.18 o 
   4   1   5      521.78      522.37     37.12 o 
   5   1   5     6834.58     6834.00    139.24 o 
   6   1   5        9.31       62.37    101.11 o 
   7   1   5      555.17      459.89     63.86 o 
   8   1   5       19.51       25.74     69.92 o 
   9   1   5       22.87     -149.08    149.08 o 
  10   1   5      102.97       91.92    138.26 o 
   0   2   5     1036.43     1126.12     59.07 o 
   1   2   5     7944.01     7701.61    148.50 o 
   2   2   5     5579.96     5703.70    164.02 o 
   3   2   5     1181.90     1197.36     63.05 o 
   4   2   5     1525.86     1455.73     51.55 o 
   5   2   5      939.60      965.53     56.18 o 
   6   2   5     1306.54     1281.49     66.95 o 
   7   2   5     3089.99     3132.31     97.26 o 
   8   2   5        4.86      -15.44    129.12 o 
   9   2   5        1.42      -79.19     83.62 o 
  10   2   5       29.37       54.97     89.95 o 
   1   3   5      895.03      907.05     35.34 o 
   2   3   5       14.13       20.54     68.13 o 
   3   3   5     2321.18     2035.59     54.32 o 
   4   3   5      551.52      614.14     54.83 o 
   5   3   5     1504.00     1265.03     60.61 o 
   6   3   5        5.45       -6.19    110.43 o 
   7   3   5     5329.35     5612.64    126.10 o 
   8   3   5       19.29       34.18    148.29 o 
   9   3   5     4805.23     5286.32    139.45 o 
  10   3   5       66.66       67.36    119.76 o 
   0   4   5     3048.14     3292.07     65.75 o 
   1   4   5       63.93      -23.19     84.84 o 
   2   4   5      142.61      173.73     31.09 o 
   3   4   5      765.48      800.43     40.75 o 
   4   4   5     2154.82     2167.68     64.53 o 
   5   4   5      820.94      816.44     56.19 o 
   6   4   5        4.27       24.29    121.37 o 
   7   4   5      202.49      185.61     56.30 o 
   8   4   5       25.77      -31.54    140.82 o 
   9   4   5        9.67      -73.48     78.22 o 
   1   5   5     4756.29     4569.62     96.33 o 
   2   5   5      162.73      263.67     35.82 o 
   3   5   5     6248.37     6325.94    136.08 o 
   4   5   5       10.92       32.91     50.76 o 
   5   5   5     1781.32     1848.90     74.74 o 
   6   5   5       92.53      135.69     52.43 o 
   7   5   5      940.30      987.94    103.33 o 
   8   5   5       15.06     -102.68    132.07 o 
   9   5   5      251.04      191.23    152.26 o 
   0   6   5      285.98      244.37     51.48 o 
   1   6   5      864.73      856.20     44.89 o 
   2   6   5     2241.67     2298.69    128.54 o 
   3   6   5      394.70      379.37    234.78 o 
   4   6   5     1812.70     1853.59     72.29 o 
   5   6   5       11.80      -87.26    127.03 o 
   6   6   5      423.77      445.19    190.61 o 
   7   6   5       14.04       13.43     64.87 o 
   8   6   5      129.30        4.24    158.25 o 
   9   6   5        6.34      -83.68     83.68 o 
   1   7   5    13234.01    13326.83    278.29 o 
   2   7   5       49.45       60.83     38.27 o 
   3   7   5     4612.77     4508.83    101.69 o 
   4   7   5      144.49     -105.76    142.85 o 
   5   7   5      567.75      344.81    224.96 o 
   6   7   5      177.86      -34.74    106.78 o 
   7   7   5      225.77      255.91     88.79 o 
   8   7   5        0.01      -33.54    137.88 o 
   9   7   5       11.53      -50.44    162.52 o 
   0   8   5      642.60      640.70     49.29 o 
   1   8   5      261.65      217.34     42.27 o 
   2   8   5       86.21       81.14     88.95 o 
   3   8   5     3855.83     3765.40     96.14 o 
   4   8   5      275.05      258.79     51.33 o 
   5   8   5     2336.10     2259.83    145.31 o 
   6   8   5       46.15       30.17    270.84 o 
   7   8   5      215.17      -16.36    168.70 o 
   8   8   5        0.23       83.69     82.29 o 
   1   9   5      983.90      921.84     76.01 o 
   2   9   5      355.86      304.79     53.43 o 
   3   9   5     1244.38     1133.39    124.20 o 
   4   9   5      130.57       13.89    158.41 o 
   5   9   5     1679.50     1565.48     82.47 o 
   6   9   5       27.97       12.18    125.72 o 
   7   9   5     1201.57     1280.69     81.27 o 
   8   9   5       11.93      -20.22     64.70 o 
   0  10   5      326.14      356.80     57.02 o 
   1  10   5      185.84      310.13     54.30 o 
   2  10   5       18.60      -39.49    175.23 o 
   3  10   5       76.06       93.93     53.10 o 
   4  10   5       17.94       78.10     67.11 o 
   5  10   5      122.59      -73.45    112.44 o 
   6  10   5        5.32     -102.73    161.24 o 
   7  10   5      207.13      122.70    159.42 o 
   1  11   5     1892.49     1961.01     87.89 o 
   2  11   5       93.45      110.77    132.74 o 
   3  11   5      572.23      549.97     64.07 o 
   4  11   5       85.89       87.26     73.43 o 
   5  11   5     1263.83     1278.15     82.10 o 
   6  11   5      109.16      -58.27    103.78 o 
   7  11   5      312.95      375.89    115.78 o 
   0  12   5       57.87      -11.79     74.99 o 
   1  12   5        0.56      -99.81    141.74 o 
   2  12   5      160.51      134.66     56.42 o 
   3  12   5      462.96      393.88    323.73 o 
   4  12   5      122.43       45.63     59.16 o 
   5  12   5      498.48      461.94     71.49 o 
   6  12   5       67.31      -30.58     67.60 o 
   1  13   5     3322.08     3545.64    115.29 o 
   2  13   5       43.09      -62.30     89.61 o 
   3  13   5     1494.60     1580.73     89.18 o 
   4  13   5        7.96      109.22    130.76 o 
   5  13   5      293.40      409.50    183.75 o 
   0  14   5        1.96       70.90    147.58 o 
   1  14   5      234.38       71.96    165.84 o 
   2  14   5        0.23     -104.20    163.14 o 
   3  14   5      201.91      112.22     69.94 o 
   4  14   5        0.06       -4.94     87.95 o 
   1  15   5        3.91     -192.16    296.99 o 
   0   0   6    15130.29    15895.21    655.90 o 
   1   0   6     7430.16     8503.81    164.22 o 
   2   0   6     1349.79     1477.14     43.18 o 
   3   0   6     2855.41     2883.57     61.00 o 
   4   0   6      668.24      550.10     73.84 o 
   5   0   6       41.09       55.48     37.24 o 
   6   0   6    12061.25    11265.26    225.94 o 
   7   0   6      683.24      610.47    103.32 o 
   8   0   6     3583.41     3590.14    113.06 o 
   9   0   6       16.82       -1.78    148.37 o 
  10   0   6     2325.42     2510.23    126.91 o 
   1   1   6       30.02       43.18     42.81 o 
   2   1   6     2165.31     2676.46     56.98 o 
   3   1   6      518.04      488.16     35.94 o 
   4   1   6     6549.79     5814.49    120.31 o 
   5   1   6      390.32      365.92     43.83 o 
   6   1   6      835.18      804.69     66.34 o 
   7   1   6      246.42      201.29    130.78 o 
   8   1   6      109.07     -168.41    168.41 o 
   9   1   6      335.89      347.11     66.52 o 
  10   1   6        5.31      -29.86     62.70 o 
   0   2   6      522.02      507.79     34.89 o 
   1   2   6      915.75     1108.13     46.20 o 
   2   2   6     2839.55     2866.97     57.43 o 
   3   2   6     1969.14     1990.27     54.02 o 
   4   2   6     4969.52     4554.50     93.53 o 
   5   2   6      112.97      -36.83    220.72 o 
   6   2   6     1370.13     1546.36     71.08 o 
   7   2   6       18.31      -15.36    141.58 o 
   8   2   6      293.42       49.97    134.44 o 
   9   2   6      156.98      190.78    139.26 o 
  10   2   6      245.58      234.72    206.40 o 
   1   3   6     6185.01     6758.44    143.78 o 
   2   3   6     3714.08     3708.73    146.56 o 
   3   3   6     2711.29     2850.97     67.49 o 
   4   3   6      201.41      236.33     38.82 o 
   5   3   6      632.19      683.73     54.42 o 
   6   3   6      257.61      245.39     51.83 o 
   7   3   6        1.82     -114.72    124.59 o 
   8   3   6      326.67      418.84     78.13 o 
   9   3   6       12.10     -100.14    286.33 o 
   0   4   6     6635.40     6656.00    135.98 o 
   1   4   6     2814.61     3330.96     69.32 o 
   2   4   6    17030.03    17312.46    277.39 o 
   3   4   6      916.25      852.51     70.86 o 
   4   4   6     4558.24     4555.35     93.67 o 
   5   4   6      224.19      310.06     50.29 o 
   6   4   6      136.09      -75.39    151.55 o 
   7   4   6       89.92      103.00     90.45 o 
   8   4   6      482.64      395.88     79.47 o 
   9   4   6       63.93      151.23     82.46 o 
   1   5   6      543.66      546.26     44.00 o 
   2   5   6      826.95      867.38     67.52 o 
   3   5   6       37.06        1.49     43.05 o 
   4   5   6     3812.04     3715.48     83.76 o 
   5   5   6       44.39     -132.34    134.36 o 
   6   5   6     1168.96     1235.20     86.52 o 
   7   5   6      291.59      256.16     59.01 o 
   8   5   6       14.31      -22.41     74.31 o 
   9   5   6      548.54      593.97     69.27 o 
   0   6   6      855.98      893.73     50.59 o 
   1   6   6        1.16       12.96     45.49 o 
   2   6   6     1286.91     1257.68     54.55 o 
   3   6   6        6.80       41.15     76.62 o 
   4   6   6      520.26      492.64     55.61 o 
   5   6   6      537.41      581.53     51.89 o 
   6   6   6     1355.20     1385.49    165.72 o 
   7   6   6      206.05      219.32     73.52 o 
   8   6   6     2535.14     2616.80    108.38 o 
   9   6   6       31.20     -116.10    168.24 o 
   1   7   6       18.39       40.70     74.62 o 
   2   7   6     2051.60     2299.08    234.61 o 
   3   7   6       95.32     -109.07    152.75 o 
   4   7   6      150.41      -37.81    140.16 o 
   5   7   6        2.65       -7.14     70.69 o 
   6   7   6      358.40      345.62     58.83 o 
   7   7   6        9.10      -46.43     73.48 o 
   8   7   6      148.56      153.97     62.25 o 
   0   8   6     4886.73     4528.93    101.33 o 
   1   8   6        0.00      -62.26     62.26 o 
   2   8   6     4965.05     4694.48    333.78 o 
   3   8   6      412.86      309.58    216.10 o 
   4   8   6     3574.01     3755.88    105.20 o 
   5   8   6     1022.37     1052.34     78.51 o 
   6   8   6     1210.46     1381.45    189.36 o 
   7   8   6      151.99      139.45     75.79 o 
   8   8   6      173.30     -221.72    221.72 o 
   1   9   6      569.44      521.83     62.76 o 
   2   9   6     1668.91     1504.20     73.31 o 
   3   9   6       25.05      -95.28    158.41 o 
   4   9   6      166.56      195.30     65.75 o 
   5   9   6       19.35       85.06    134.95 o 
   6   9   6      216.09      251.70     95.62 o 
   7   9   6        4.11      -49.14    144.38 o 
   8   9   6      103.22      129.69     65.68 o 
   0  10   6     8748.95     9359.66    240.17 o 
   1  10   6       35.50      -64.84    139.90 o 
   2  10   6     2889.71     2872.80    110.32 o 
   3  10   6      457.50      455.99     74.81 o 
   4  10   6     1123.88     1120.51    110.01 o 
   5  10   6      560.80      403.81     70.57 o 
   6  10   6      535.90      670.31     70.08 o 
   7  10   6       43.83      -21.76    130.42 o 
   1  11   6      742.68      566.20     67.28 o 
   2  11   6     1549.34     1626.55     83.22 o 
   3  11   6        1.17      -58.11    145.57 o 
   4  11   6      310.30      170.06     94.29 o 
   5  11   6       26.77       84.20     52.64 o 
   6  11   6      146.40      118.65     80.13 o 
   0  12   6       90.94      145.29     55.75 o 
   1  12   6       60.49       25.55     80.27 o 
   2  12   6      115.93      128.03     59.48 o 
   3  12   6      236.00      275.06    112.95 o 
   4  12   6      611.03      658.64     66.54 o 
   5  12   6       46.96       72.12     60.98 o 
   6  12   6      908.74      667.00    279.46 o 
   1  13   6      101.69       25.01     83.55 o 
   2  13   6       26.08        7.88    166.73 o 
   3  13   6       29.74       10.53     56.06 o 
   4  13   6      186.44     -105.53    203.33 o 
   5  13   6        3.36      -34.10     81.99 o 
   0  14   6       14.84      -46.37    145.31 o 
   1  14   6       49.90     -134.69    164.53 o 
   2  14   6      205.46      176.78     66.02 o 
   3  14   6        2.35     -138.77    138.77 o 
   1   1   7     8398.00     9099.61    195.81 o 
   2   1   7     1927.65     1982.30     52.18 o 
   3   1   7     9853.71     9281.33    217.58 o 
   4   1   7      180.44       71.98     62.14 o 
   5   1   7     2727.44     2571.28    120.70 o 
   6   1   7      399.77      390.33     55.10 o 
   7   1   7       35.02       42.58     69.41 o 
   8   1   7       41.59       -5.30    150.70 o 
   9   1   7      196.55      203.72    134.77 o 
   0   2   7     4185.54     4314.44     92.59 o 
   1   2   7      365.52      387.73     33.35 o 
   2   2   7     3542.91     3780.75     84.79 o 
   3   2   7      119.62       47.96     73.46 o 
   4   2   7      133.87      148.92     54.81 o 
   5   2   7        2.01     -124.73    124.73 o 
   6   2   7     1063.51     1047.65    100.18 o 
   7   2   7       29.24       36.04    140.72 o 
   8   2   7      849.69      711.74     71.41 o 
   9   2   7       20.21       11.45     88.11 o 
   1   3   7    11583.85    12330.88    229.03 o 
   2   3   7      321.06      321.68     36.64 o 
   3   3   7      828.06      841.66     61.01 o 
   4   3   7     5914.67     5536.76    110.43 o 
   5   3   7     1855.50     1910.50     75.13 o 
   6   3   7     2873.37     2839.19     89.81 o 
   7   3   7     3026.89     2961.36     97.88 o 
   8   3   7       11.34      -74.86    148.04 o 
   9   3   7     1171.75     1150.74     88.73 o 
   0   4   7     1280.27     1361.92     98.41 o 
   1   4   7      219.43      203.56     34.39 o 
   2   4   7     1749.00     1677.02     56.28 o 
   3   4   7     1262.25     1193.18     52.22 o 
   4   4   7     1091.62     1068.73     56.08 o 
   5   4   7     2333.12     2175.63     83.49 o 
   6   4   7      573.11      497.03     67.49 o 
   7   4   7      248.21      228.75    181.25 o 
   8   4   7      150.71      216.00    100.95 o 
   9   4   7       25.24     -169.12    169.12 o 
   1   5   7     2511.86     2746.27     68.81 o 
   2   5   7       57.12       11.96     37.33 o 
   3   5   7     2909.36     2641.66     72.84 o 
   4   5   7      376.06      417.64    251.09 o 
   5   5   7     2300.63     2140.49     84.34 o 
   6   5   7       24.02      102.64    154.74 o 
   7   5   7     2031.51     1946.33     88.65 o 
   8   5   7        0.09     -154.93    155.24 o 
   9   5   7      306.70      318.29     71.03 o 
   0   6   7     1419.68     1441.75     59.61 o 
   1   6   7       92.06       27.12    103.46 o 
   2   6   7       61.54       42.46     38.87 o 
   3   6   7       51.72       36.28    110.95 o 
   4   6   7      370.59      428.43     55.65 o 
   5   6   7       26.82      -12.16    130.38 o 
   6   6   7       23.82      -16.10     68.98 o 
   7   6   7        7.23       13.27     74.99 o 
   8   6   7        6.81      -28.46     75.43 o 
   9   6   7        6.30     -194.05    194.05 o 
   1   7   7     2595.38     2576.74     76.20 o 
   2   7   7     1362.05     1357.55     75.54 o 
   3   7   7     3379.52     3213.10     91.55 o 
   4   7   7     1800.36     1674.41     78.11 o 
   5   7   7     1052.95     1000.78    109.51 o 
   6   7   7      490.47      460.69    203.61 o 
   7   7   7      618.71      555.37     68.47 o 
   8   7   7       93.55       51.58    161.66 o 
   0   8   7     1166.67     1319.19    118.87 o 
   1   8   7       10.71       66.98     60.80 o 
   2   8   7     1198.76     1289.23     69.16 o 
   3   8   7      630.49      566.95    112.15 o 
   4   8   7       38.15      -59.59    151.71 o 
   5   8   7      560.60      491.66     63.85 o 
   6   8   7      277.11      370.48    144.10 o 
   7   8   7        7.12      -29.49     73.12 o 
   8   8   7      257.98      375.42    108.95 o 
   1   9   7       16.39       76.58     65.15 o 
   2   9   7      544.98      653.40     60.67 o 
   3   9   7      520.99      502.16     61.84 o 
   4   9   7      338.94      433.98     57.00 o 
   5   9   7      849.47      869.11     68.33 o 
   6   9   7       69.71      121.49     81.32 o 
   7   9   7      566.30      800.27     72.32 o 
   0  10   7       77.74       39.67     77.42 o 
   1  10   7       41.83      -44.24     76.51 o 
   2  10   7      116.91      178.35    154.58 o 
   3  10   7        1.60        0.00    127.25 o 
   4  10   7        6.60      -73.13    125.92 o 
   5  10   7        0.17     -153.12    153.12 o 
   6  10   7       54.74      189.18     77.12 o 
   7  10   7        0.02       80.36    169.86 o 
   1  11   7      976.90      818.81     72.01 o 
   2  11   7        8.88      -30.10     66.46 o 
   3  11   7     1027.83     1024.03     74.11 o 
   4  11   7       11.58     -180.00    240.36 o 
   5  11   7     1093.70     1186.42     82.61 o 
   6  11   7       39.49        2.64     80.96 o 
   0  12   7      499.60      559.19     65.74 o 
   1  12   7       13.06        6.49     94.78 o 
   2  12   7      213.96     -170.47    228.56 o 
   3  12   7      263.62      326.97     61.97 o 
   4  12   7        4.95      -59.29     59.29 o 
   5  12   7      223.75      366.82     86.96 o 
   1  13   7     2413.65     2520.52    109.00 o 
   2  13   7      527.58      876.28     75.01 o 
   3  13   7      492.95      525.08    295.73 o 
   4  13   7      138.80      225.89    135.26 o 
   0  14   7      633.52      645.34     75.25 o 
   1  14   7      148.69      120.07     67.37 o 
   2  14   7      121.52      266.62     87.62 o 
   3  14   7      103.43      -36.20    180.79 o 
   0   0   8    14347.33    14484.78    452.44 o 
   1   0   8     1112.56     1257.43     69.71 o 
   2   0   8    12725.78    11709.40    405.92 o 
   3   0   8     1232.29     1227.10     78.21 o 
   4   0   8     7464.76     6635.34    148.63 o 
   5   0   8     8049.06     8018.13    245.58 o 
   6   0   8     1097.94     1079.91     69.74 o 
   7   0   8     1203.36     1404.93    101.35 o 
   8   0   8      236.83       51.93     83.43 o 
   9   0   8       93.77     -164.09    184.05 o 
   1   1   8      232.85      225.49     32.87 o 
   2   1   8      381.39      364.52     37.21 o 
   3   1   8     3060.09     3067.07     72.16 o 
   4   1   8       11.11     -118.12    118.12 o 
   5   1   8      325.83      271.65     72.64 o 
   6   1   8       55.33      153.16     46.63 o 
   7   1   8     1522.33     1582.68    122.71 o 
   8   1   8        0.56      -96.24    139.25 o 
   9   1   8      384.41      253.24    319.21 o 
   0   2   8     4869.85     4691.45     91.62 o 
   1   2   8        2.18       18.76     41.46 o 
   2   2   8     1419.83     1392.21     52.72 o 
   3   2   8       29.79       88.36     34.97 o 
   4   2   8     2473.27     2362.54    166.09 o 
   5   2   8      548.57      566.02     63.99 o 
   6   2   8     2250.06     2043.50     86.70 o 
   7   2   8      211.13      173.23     86.13 o 
   8   2   8      288.66      287.81     71.97 o 
   9   2   8       27.83       22.02     73.92 o 
   1   3   8      133.52      184.72     35.81 o 
   2   3   8     2568.23     2566.11     76.98 o 
   3   3   8     1813.16     1728.71     60.64 o 
   4   3   8      477.77      503.35     50.26 o 
   5   3   8       24.86       -4.60     65.81 o 
   6   3   8       85.65       39.64    143.42 o 
   7   3   8       12.52     -148.35    216.20 o 
   8   3   8      301.63      203.41    175.76 o 
   9   3   8        9.24       40.66     74.28 o 
   0   4   8     5990.18     6342.63    125.36 o 
   1   4   8       13.11       18.35     43.85 o 
   2   4   8     5960.32     6196.23    124.44 o 
   3   4   8      923.11     1011.45     53.12 o 
   4   4   8     1687.84     1579.65     69.08 o 
   5   4   8     1338.41     1528.19     75.29 o 
   6   4   8     1117.71     1154.94     71.54 o 
   7   4   8       48.86      -71.35     72.68 o 
   8   4   8     1229.40     1339.97     90.68 o 
   9   4   8       33.86      133.36    140.42 o 
   1   5   8     7889.94     8081.35    160.29 o 
   2   5   8      187.24      -41.48    183.59 o 
   3   5   8     2285.33     2117.57     77.17 o 
   4   5   8      493.99      635.40     53.67 o 
   5   5   8       67.98       37.03    146.28 o 
   6   5   8       67.16       27.49     73.13 o 
   7   5   8      654.46      673.67     72.54 o 
   8   5   8        8.94     -154.23    154.23 o 
   9   5   8      420.04      481.73    240.74 o 
   0   6   8      845.55      908.69     54.54 o 
   1   6   8      350.22      382.78     46.18 o 
   2   6   8     3650.45     3587.38     94.03 o 
   3   6   8      781.74      629.82    326.34 o 
   4   6   8      904.78      936.68     66.59 o 
   5   6   8      943.20     1011.84     96.50 o 
   6   6   8      177.12      201.40     86.46 o 
   7   6   8      562.89      701.18    322.91 o 
   8   6   8      970.23     1277.87    189.15 o 
   1   7   8      684.09      775.82     59.86 o 
   2   7   8     1724.45     1700.80     76.37 o 
   3   7   8       70.02       55.42     62.37 o 
   4   7   8      548.40      434.04    341.42 o 
   5   7   8       24.62      -20.48     68.03 o 
   6   7   8        2.46        2.89     71.24 o 
   7   7   8       20.84      102.31     73.95 o 
   8   7   8      177.83      236.12    111.44 o 
   0   8   8     2324.58     2351.75     86.68 o 
   1   8   8       44.14     -138.09    138.09 o 
   2   8   8     1576.92     1523.34    126.90 o 
   3   8   8      201.39      207.99    146.60 o 
   4   8   8     2271.52     2300.09     87.87 o 
   5   8   8        0.06      114.65    136.29 o 
   6   8   8     1750.47     1532.82     88.29 o 
   7   8   8       61.66     -137.12    152.45 o 
   8   8   8      352.34      341.20    170.93 o 
   1   9   8      526.06      576.81     63.32 o 
   2   9   8      169.40       -2.77    140.10 o 
   3   9   8       24.49       -9.58     51.35 o 
   4   9   8       18.32        4.53    118.26 o 
   5   9   8       84.37      -27.52    126.26 o 
   6   9   8       34.78      -44.51    168.90 o 
   7   9   8       41.77     -137.84    185.72 o 
   0  10   8      950.51      851.99     75.87 o 
   1  10   8      474.09      420.40     63.80 o 
   2  10   8      459.81      445.15     64.20 o 
   3  10   8      809.73      716.84     82.66 o 
   4  10   8      785.72      904.89     73.39 o 
   5  10   8      313.07      444.88    201.91 o 
   6  10   8      762.19      699.00     77.06 o 
   7  10   8      263.98      233.97     98.12 o 
   1  11   8      695.13      781.10     72.73 o 
   2  11   8      227.23      109.74    120.94 o 
   3  11   8       71.28       46.55    201.72 o 
   4  11   8       69.74      -88.27    159.50 o 
   5  11   8       73.57       72.51     68.29 o 
   6  11   8       29.33      -75.12     79.29 o 
   0  12   8      704.90      767.53     76.05 o 
   1  12   8       45.61      -39.59    307.49 o 
   2  12   8      562.11      526.37     98.64 o 
   3  12   8      161.95      105.43    174.82 o 
   4  12   8      592.71      558.51     75.64 o 
   5  12   8      109.32       10.47     89.49 o 
   1  13   8      137.14      100.29     67.44 o 
   2  13   8      152.66       56.15    177.25 o 
   3  13   8       13.13      130.75    146.29 o 
   4  13   8        0.51      -81.70     81.70 o 
   0  14   8      264.58      -98.71    209.84 o 
   1  14   8        1.73     -156.27    156.27 o 
   2  14   8      246.20      -51.60    161.09 o 
   1   1   9     5057.06     5129.38    117.95 o 
   2   1   9       17.54      -97.33     97.33 o 
   3   1   9     3255.74     3221.50     79.97 o 
   4   1   9      396.39      356.69     59.65 o 
   5   1   9     4016.02     3931.88    101.35 o 
   6   1   9      735.44      798.84     61.97 o 
   7   1   9      911.28      867.72     70.87 o 
   8   1   9       49.30       50.74    155.38 o 
   9   1   9      327.94      370.63     68.92 o 
   0   2   9     3512.94     3703.23     80.85 o 
   1   2   9      235.23      106.16    134.78 o 
   2   2   9     2132.29     2216.77     64.55 o 
   3   2   9     2236.60     2054.11     66.66 o 
   4   2   9      500.89      457.36     52.80 o 
   5   2   9     3894.58     4022.52    102.06 o 
   6   2   9      301.04       44.72    160.49 o 
   7   2   9       30.97      -26.72     82.28 o 
   8   2   9      769.73      802.73     75.16 o 
   9   2   9        1.47      -80.14    168.90 o 
   1   3   9    10777.28    10568.39    417.54 o 
   2   3   9      389.84      262.53    141.96 o 
   3   3   9     5151.31     5046.55    102.56 o 
   4   3   9      997.07     1105.21     62.82 o 
   5   3   9     1170.52     1090.29     67.77 o 
   6   3   9     1628.17     1713.78     81.00 o 
   7   3   9      249.41      310.18     60.55 o 
   8   3   9      244.99      353.15     73.63 o 
   9   3   9       15.12     -189.15    211.87 o 
   0   4   9      593.91      605.85     57.16 o 
   1   4   9      873.28      880.70     69.01 o 
   2   4   9        2.21      -15.14    123.55 o 
   3   4   9        1.00       71.88    116.69 o 
   4   4   9        2.35      -46.60     87.11 o 
   5   4   9      325.59      316.83     81.80 o 
   6   4   9        1.25     -146.93    146.93 o 
   7   4   9       11.21      -68.72    125.01 o 
   8   4   9      261.13      200.21     74.47 o 
   9   4   9        3.55       43.53    167.87 o 
   1   5   9      698.01      660.57     50.67 o 
   2   5   9       57.66       42.93     65.22 o 
   3   5   9     2327.24     2104.25     77.88 o 
   4   5   9        0.23      -76.47    137.08 o 
   5   5   9      459.36      423.35    196.28 o 
   6   5   9      121.56      -13.18     69.37 o 
   7   5   9     1390.16     1436.30     82.13 o 
   8   5   9       38.12       -0.39    164.75 o 
   0   6   9     1782.34     1711.84     78.79 o 
   1   6   9     1299.94     1214.65     67.63 o 
   2   6   9     1134.59     1055.25     63.53 o 
   3   6   9      271.07      273.01     55.31 o 
   4   6   9       12.21      -43.50    158.24 o 
   5   6   9      155.99      161.02     69.39 o 
   6   6   9      101.97      -31.23     60.95 o 
   7   6   9       84.78      163.82     86.29 o 
   8   6   9        1.18      -17.23    162.40 o 
   1   7   9      367.07      387.50     54.72 o 
   2   7   9      748.42      668.57     63.77 o 
   3   7   9      430.28      398.87     56.83 o 
   4   7   9      617.91      523.09     65.75 o 
   5   7   9      710.36      841.80     65.91 o 
   6   7   9       42.75       20.30     71.76 o 
   7   7   9     1319.67     1387.89    121.35 o 
   8   7   9       29.41      -19.41    189.03 o 
   0   8   9     2206.29     2267.45     86.35 o 
   1   8   9     1195.03     1281.52    123.53 o 
   2   8   9      248.75      345.86     56.92 o 
   3   8   9      722.32      768.14    116.99 o 
   4   8   9       91.25        0.00     75.43 o 
   5   8   9       52.75      -52.42     75.73 o 
   6   8   9        4.14      -52.96    183.06 o 
   7   8   9      291.09      330.45     69.27 o 
   1   9   9     2131.55     2224.56    153.13 o 
   2   9   9      472.77      383.71     62.36 o 
   3   9   9     1065.80     1009.12     75.75 o 
   4   9   9       13.22     -163.67    163.67 o 
   5   9   9     1036.01     1079.05     81.20 o 
   6   9   9       76.20     -106.03    172.79 o 
   7   9   9      115.62        3.57    180.13 o 
   0  10   9      626.86      655.65    111.81 o 
   1  10   9      350.20      466.75     64.64 o 
   2  10   9       25.13       45.73    163.64 o 
   3  10   9      584.90      618.34     94.14 o 
   4  10   9        0.69      -96.94    202.21 o 
   5  10   9       80.96       37.65     85.25 o 
   6  10   9        0.35     -181.81    181.81 o 
   1  11   9      626.62      557.83     70.87 o 
   2  11   9       73.17      -30.12    164.31 o 
   3  11   9      686.65      700.31     76.37 o 
   4  11   9      314.71      323.39     62.79 o 
   5  11   9      722.99      776.25    140.14 o 
   0  12   9       81.21        6.47    176.94 o 
   1  12   9      283.64      134.04     91.60 o 
   2  12   9        4.43      -80.97     80.97 o 
   3  12   9      250.82      242.82     65.28 o 
   4  12   9       36.64      -53.80    172.57 o 
   1  13   9      158.44      162.70     82.87 o 
   2  13   9      257.18      197.14    264.21 o 
   3  13   9      160.71       71.80     89.82 o 
   0  14   9      387.94      -62.96    196.06 o 
   0   0  10     6265.65     5805.81    118.14 o 
   1   0  10     1683.26     1905.06     94.26 o 
   2   0  10     4236.72     4257.66     90.45 o 
   3   0  10       12.04       33.02    125.23 o 
   4   0  10     2710.61     2437.55     82.85 o 
   5   0  10      933.40      924.15     70.34 o 
   6   0  10       22.13     -134.04    142.96 o 
   7   0  10       21.10       49.11     94.94 o 
   8   0  10      269.21      218.40    123.44 o 
   9   0  10        0.03      103.09     61.83 o 
   1   1  10       23.99       24.14     37.29 o 
   2   1  10     2660.43     2547.54    169.47 o 
   3   1  10     1121.14     1058.03     61.56 o 
   4   1  10      692.55      628.85     55.01 o 
   5   1  10       45.82       10.96    119.10 o 
   6   1  10      314.73      369.27     57.00 o 
   7   1  10      193.35      193.55    289.52 o 
   8   1  10       69.48       86.01     76.73 o 
   9   1  10       34.81      100.27     87.28 o 
   0   2  10     2628.62     2639.10    163.80 o 
   1   2  10       75.52       -3.76    124.48 o 
   2   2  10     3023.59     2819.24     76.76 o 
   3   2  10      140.06      112.45     78.29 o 
   4   2  10     2555.37     2362.18    135.85 o 
   5   2  10      827.58      813.59    148.50 o 
   6   2  10     1326.51     1281.98     74.76 o 
   7   2  10      147.06      266.47    141.09 o 
   8   2  10     1073.75     1196.47     79.43 o 
   9   2  10        0.90     -236.52    236.52 o 
   1   3  10     4474.72     4026.80     90.72 o 
   2   3  10       60.12       70.94    118.29 o 
   3   3  10      312.42      395.38     54.41 o 
   4   3  10      220.60     -106.66    153.41 o 
   5   3  10       57.23       42.16     68.06 o 
   6   3  10       90.22       75.84    140.59 o 
   7   3  10        2.46      -11.09    114.26 o 
   8   3  10        2.96       91.78    129.92 o 
   0   4  10     1447.06     1508.81     67.39 o 
   1   4  10       11.60      -63.78    238.52 o 
   2   4  10      561.88      587.68     95.15 o 
   3   4  10       36.57       32.81    134.27 o 
   4   4  10      348.36      329.94     96.97 o 
   5   4  10       29.76       28.67     68.35 o 
   6   4  10     1938.11     1948.49     88.32 o 
   7   4  10       17.08      -61.73     73.20 o 
   8   4  10     1765.15     1846.52     97.84 o 
   1   5  10        7.69     -134.31    134.31 o 
   2   5  10     1325.20     1241.31     68.49 o 
   3   5  10       77.56      -30.42     90.62 o 
   4   5  10     1349.93     1261.54     76.09 o 
   5   5  10       17.05      -74.83    182.06 o 
   6   5  10      432.58      338.03     64.56 o 
   7   5  10        0.11      -42.45     72.11 o 
   8   5  10       48.93       -9.12    162.97 o 
   0   6  10    10697.90    10601.16    243.78 o 
   1   6  10        9.43      101.87    125.58 o 
   2   6  10     6380.00     6562.56    251.88 o 
   3   6  10       88.89       65.41     51.87 o 
   4   6  10     2077.62     2249.84     87.43 o 
   5   6  10      167.95      163.41    122.61 o 
   6   6  10      938.34      896.07     73.97 o 
   7   6  10       83.53      104.61    159.55 o 
   8   6  10       50.31      -79.35    250.02 o 
   1   7  10        0.25      -61.56    140.89 o 
   2   7  10      334.21      352.04     60.20 o 
   3   7  10      325.62      275.31     60.67 o 
   4   7  10      479.35      501.38     64.39 o 
   5   7  10       18.60     -125.04    145.76 o 
   6   7  10      225.94      245.04    102.95 o 
   7   7  10      158.33       44.01    146.86 o 
   0   8  10       12.90      -85.84    107.60 o 
   1   8  10      301.66      251.20     97.96 o 
   2   8  10      730.66      885.55     68.27 o 
   3   8  10      223.03      103.54    269.88 o 
   4   8  10     1203.09     1001.66     78.13 o 
   5   8  10       20.88     -158.65    158.65 o 
   6   8  10      287.04      134.50    100.12 o 
   7   8  10      106.63      -29.95    266.85 o 
   1   9  10       23.31       -4.81     92.45 o 
   2   9  10        0.22      -73.77     73.77 o 
   3   9  10      172.95      157.50     59.20 o 
   4   9  10      372.99      453.73     85.47 o 
   5   9  10        0.62      -42.41    147.46 o 
   6   9  10       85.75      -31.85     81.79 o 
   0  10  10        9.74      -27.64     83.45 o 
   1  10  10      266.25      268.70    227.07 o 
   2  10  10       89.14      213.93     55.78 o 
   3  10  10      103.77      115.77     82.62 o 
   4  10  10      833.52      789.06     76.34 o 
   5  10  10       29.52       55.31    150.94 o 
   6  10  10      780.51      753.45     85.25 o 
   1  11  10      190.11      -78.06    175.85 o 
   2  11  10      364.49      417.99     68.80 o 
   3  11  10        1.23        9.26    156.65 o 
   4  11  10      533.92      748.67    380.38 o 
   5  11  10       31.40      -62.02    161.83 o 
   0  12  10     2508.81     2595.00    221.35 o 
   1  12  10        0.42     -168.10    173.58 o 
   2  12  10      912.06      899.51     84.76 o 
   3  12  10       41.43     -242.52    242.52 o 
   4  12  10      376.45      310.73     73.29 o 
   1  13  10       12.42       21.91     83.50 o 
   2  13  10      157.35      160.97    100.16 o 
   1   1  11     2257.05     2463.10     73.98 o 
   2   1  11      499.15      493.63     92.48 o 
   3   1  11      645.71      637.66     62.69 o 
   4   1  11      235.79       22.33    140.62 o 
   5   1  11     3212.55     3195.57     97.50 o 
   6   1  11       60.86       70.15    126.84 o 
   7   1  11     1588.09     1544.44     82.62 o 
   8   1  11        2.31      -49.87    150.68 o 
   0   2  11     1093.63     1176.15     61.42 o 
   1   2  11     1401.64     1334.76     64.49 o 
   2   2  11      592.15      634.91     55.47 o 
   3   2  11      656.24      746.30     61.12 o 
   4   2  11       80.36       -8.62     67.20 o 
   5   2  11     3023.68     3011.83     96.78 o 
   6   2  11      118.96      134.97     57.47 o 
   7   2  11        0.56       -5.16     75.24 o 
   8   2  11        0.36      -94.56    162.78 o 
   1   3  11     5034.81     5447.64    187.66 o 
   2   3  11      238.91      311.42     51.41 o 
   3   3  11     5852.51     5998.74    126.87 o 
   4   3  11      371.29      166.51    142.78 o 
   5   3  11      309.30      282.99    178.26 o 
   6   3  11      113.33       38.76     99.78 o 
   7   3  11       12.34     -191.38    312.48 o 
   8   3  11       10.07       55.13     80.72 o 
   0   4  11     1248.34     1307.57     71.56 o 
   1   4  11      294.24      429.93    137.78 o 
   2   4  11        0.21     -116.13    116.13 o 
   3   4  11     1496.45     1419.47     74.43 o 
   4   4  11      277.75     -160.80    169.40 o 
   5   4  11      985.34      961.57    150.34 o 
   6   4  11        0.00      -36.53    126.06 o 
   7   4  11      118.50      259.60    100.28 o 
   8   4  11        1.36       41.98     81.07 o 
   1   5  11     1387.64     1344.24     72.49 o 
   2   5  11     1370.36     1360.68    100.04 o 
   3   5  11      833.78      772.53     67.63 o 
   4   5  11      343.62      262.02     55.88 o 
   5   5  11      496.21      465.77     60.58 o 
   6   5  11      100.93       77.01     71.64 o 
   7   5  11     1028.32     1142.46     82.00 o 
   8   5  11       97.30       44.64    198.39 o 
   0   6  11      464.55      417.25     61.52 o 
   1   6  11       86.29      -31.08    137.50 o 
   2   6  11        4.75      -78.61    157.30 o 
   3   6  11        6.78      -26.87    140.57 o 
   4   6  11       55.13       10.25     73.62 o 
   5   6  11      144.78      179.60     53.83 o 
   6   6  11       11.03       28.18     74.72 o 
   7   6  11        0.03     -169.50    182.89 o 
   1   7  11        4.63     -134.30    134.30 o 
   2   7  11        6.86      -13.27    128.75 o 
   3   7  11      439.58      303.92    136.29 o 
   4   7  11      106.12       86.58     67.99 o 
   5   7  11      788.95      791.88    228.14 o 
   6   7  11      177.60       62.65    253.54 o 
   7   7  11     1132.02     1299.49     93.12 o 
   0   8  11      263.21      252.31    292.71 o 
   1   8  11      708.81      825.59     89.15 o 
   2   8  11       76.57      -34.79    158.94 o 
   3   8  11      777.00      656.72     67.16 o 
   4   8  11       22.14      107.15    130.84 o 
   5   8  11      195.53      159.64    122.44 o 
   6   8  11       19.04        6.72     73.05 o 
   1   9  11     3575.46     3398.72    112.35 o 
   2   9  11       46.25     -144.55    144.55 o 
   3   9  11     2103.72     2194.12     95.25 o 
   4   9  11       91.09       64.42    136.09 o 
   5   9  11      947.98     1042.09     83.08 o 
   6   9  11        0.09     -151.83    230.53 o 
   0  10  11       36.25      -46.99    165.64 o 
   1  10  11       14.79      -60.77     60.77 o 
   2  10  11        1.04     -154.75    154.75 o 
   3  10  11       92.69       20.46     84.66 o 
   4  10  11        0.21       30.92    148.44 o 
   5  10  11       33.97      -38.80     86.89 o 
   1  11  11      810.79      940.76     83.35 o 
   2  11  11        8.75      -17.14    147.63 o 
   3  11  11      259.17      278.93     68.19 o 
   4  11  11      125.26        4.19    112.11 o 
   0  12  11        0.07      -53.00     82.53 o 
   1  12  11      285.89      361.36    356.84 o 
   2  12  11        7.05     -155.41    155.41 o 
   3  12  11      216.32      370.54    152.09 o 
   0   0  12     3568.67     3515.32    100.74 o 
   1   0  12      377.42      348.08     76.98 o 
   2   0  12     1624.87     1575.36     76.42 o 
   3   0  12     3767.82     3594.11    134.29 o 
   4   0  12     1318.07     1375.45    107.03 o 
   5   0  12     2514.30     2519.95     92.15 o 
   6   0  12      495.70      512.03    113.13 o 
   7   0  12      285.78      302.73     64.55 o 
   8   0  12        3.59      -91.37    180.57 o 
   1   1  12      201.25      360.37     51.47 o 
   2   1  12      557.05      687.61     78.49 o 
   3   1  12      373.96      354.66     56.43 o 
   4   1  12      267.33      108.81    172.26 o 
   5   1  12      474.70      394.12     62.62 o 
   6   1  12      429.43      295.73     64.11 o 
   7   1  12      486.73      543.40     65.46 o 
   8   1  12      118.17       37.79    176.66 o 
   0   2  12     1239.91     1244.32     70.81 o 
   1   2  12        4.03      -19.21     61.90 o 
   2   2  12     1058.74     1113.48     95.52 o 
   3   2  12       81.47      137.29     70.43 o 
   4   2  12     1312.50     1328.91     74.99 o 
   5   2  12       36.69      124.77     66.82 o 
   6   2  12     1307.00     1237.86     81.96 o 
   7   2  12        1.96     -125.17    160.52 o 
   8   2  12      611.17      665.44     79.76 o 
   1   3  12       15.76       45.24    123.32 o 
   2   3  12      283.92      292.18     54.07 o 
   3   3  12      750.42      769.14     74.33 o 
   4   3  12      111.92       79.16     62.13 o 
   5   3  12      141.07      140.86     69.64 o 
   6   3  12        3.87      -49.26    127.26 o 
   7   3  12      110.77       42.62     78.14 o 
   8   3  12       74.71       -1.70    178.05 o 
   0   4  12       17.37      -37.17     94.44 o 
   1   4  12        7.47       59.86    134.08 o 
   2   4  12      601.83      610.88     64.89 o 
   3   4  12      379.56      350.79     59.88 o 
   4   4  12      972.75      991.03     70.00 o 
   5   4  12      549.32      499.98     64.39 o 
   6   4  12      916.43      894.63     97.66 o 
   7   4  12       89.66      133.34    161.91 o 
   8   4  12     1331.97     1506.75     95.11 o 
   1   5  12     2264.02     2323.71    101.10 o 
   2   5  12      170.77      -17.50    127.53 o 
   3   5  12     1580.79     1636.39     79.64 o 
   4   5  12       80.56     -169.91    169.91 o 
   5   5  12       18.05      -42.08     65.09 o 
   6   5  12       31.69       15.78     84.45 o 
   7   5  12      292.70      381.78     64.13 o 
   0   6  12     4318.24     4090.44    405.64 o 
   1   6  12       57.79       38.54     72.02 o 
   2   6  12     3712.48     3531.10    109.35 o 
   3   6  12       64.98      -12.46     68.13 o 
   4   6  12     1161.07     1233.59     80.34 o 
   5   6  12      196.09      216.45     62.80 o 
   6   6  12      244.29      164.59     72.13 o 
   7   6  12        0.53      -16.99     89.95 o 
   1   7  12      731.71      757.53     66.28 o 
   2   7  12       21.75     -221.04    230.03 o 
   3   7  12        7.22       31.14    135.94 o 
   4   7  12      434.63      429.48     64.89 o 
   5   7  12       78.15      -24.62     80.59 o 
   6   7  12      132.11      201.51     59.72 o 
   7   7  12       11.62     -183.60    183.60 o 
   0   8  12     1575.77     1686.36     84.40 o 
   1   8  12       23.19      -20.93    153.74 o 
   2   8  12     1047.74     1082.10     85.67 o 
   3   8  12       84.12      -62.49    179.23 o 
   4   8  12      618.84      690.26    112.31 o 
   5   8  12       44.67       64.06     59.36 o 
   6   8  12      437.25      408.17     71.81 o 
   1   9  12       24.32       13.73     57.58 o 
   2   9  12       90.17      -23.68     78.88 o 
   3   9  12       32.47     -191.41    191.41 o 
   4   9  12      235.00      204.71     90.98 o 
   5   9  12        0.00       55.41    161.92 o 
   0  10  12      389.24      471.33     65.45 o 
   1  10  12        0.04        5.26     83.34 o 
   2  10  12      272.62      317.25     63.18 o 
   3  10  12      135.60      123.60     64.78 o 
   4  10  12      514.97      470.48     71.13 o 
   5  10  12      471.96      624.63    109.96 o 
   1  11  12       59.62      107.70     65.28 o 
   2  11  12        1.20     -176.65    176.65 o 
   3  11  12       20.62      -39.27     65.25 o 
   4  11  12      213.04      229.46     98.80 o 
   0  12  12     1304.46     1298.74     94.41 o 
   1  12  12        6.08      -40.39     89.06 o 
   2  12  12      752.66      872.64     86.06 o 
   1   1  13       86.80       41.11     53.62 o 
   2   1  13      120.99      134.08    153.92 o 
   3   1  13      950.03     1034.37    145.17 o 
   4   1  13     1128.25      935.38     73.96 o 
   5   1  13     1123.10      985.57     75.15 o 
   6   1  13      347.30      424.76     64.09 o 
   7   1  13      761.60      896.41     80.82 o 
   0   2  13     3418.10     3736.95    185.35 o 
   1   2  13        1.48     -130.25    244.52 o 
   2   2  13      963.63      999.52     68.34 o 
   3   2  13       46.50       45.95     53.39 o 
   4   2  13      109.55      153.05    143.09 o 
   5   2  13       50.11       57.37    154.61 o 
   6   2  13      151.88      249.47    161.58 o 
   7   2  13       38.29       94.85     85.95 o 
   1   3  13     2099.09     1953.07    114.60 o 
   2   3  13      953.29      941.96     75.34 o 
   3   3  13      526.08      540.96     63.19 o 
   4   3  13     1044.45     1151.23     73.73 o 
   5   3  13      990.66     1016.57     76.73 o 
   6   3  13      442.43      597.42    117.29 o 
   7   3  13      675.31      648.46     77.14 o 
   0   4  13     1402.78     1423.89     88.03 o 
   1   4  13       88.67      125.70     90.78 o 
   2   4  13      158.84      115.92     73.36 o 
   3   4  13       13.51     -102.06    219.20 o 
   4   4  13        0.06      -40.66     52.06 o 
   5   4  13       47.51     -118.37    156.63 o 
   6   4  13        8.23      -65.58     74.07 o 
   7   4  13      129.78      133.93     94.62 o 
   1   5  13     2442.29     2123.52     93.71 o 
   2   5  13     1128.68     1028.13     81.18 o 
   3   5  13     1512.38     1587.75    111.37 o 
   4   5  13       28.13       31.15    155.81 o 
   5   5  13      467.66      397.49    210.26 o 
   6   5  13        1.66      -82.73     82.73 o 
   7   5  13      411.91      442.39     72.75 o 
   0   6  13      185.07     -104.46    161.00 o 
   1   6  13       51.20      -79.28     87.28 o 
   2   6  13      432.95      269.84    345.72 o 
   3   6  13      135.71      128.38     87.79 o 
   4   6  13      131.54       32.80    163.27 o 
   5   6  13       42.03     -135.93    176.44 o 
   6   6  13        2.73       57.36     71.68 o 
   1   7  13      966.13      995.76    108.33 o 
   2   7  13       55.01       67.34    111.94 o 
   3   7  13     1603.62     1511.77    119.21 o 
   4   7  13      258.02      204.16    186.08 o 
   5   7  13      473.89      454.63     72.33 o 
   6   7  13      352.21      176.85    269.22 o 
   0   8  13      578.17      668.53     73.15 o 
   1   8  13       24.86       13.06     78.02 o 
   2   8  13      389.32      328.65    177.10 o 
   3   8  13        6.76      -24.88     56.80 o 
   4   8  13      159.12       13.16     88.29 o 
   5   8  13       12.40      -59.38     85.70 o 
   1   9  13     1043.87     1025.83     79.58 o 
   2   9  13      453.40      530.28    211.26 o 
   3   9  13      505.63      591.15     71.56 o 
   4   9  13       94.94     -116.13    174.78 o 
   5   9  13      360.84     -134.31    197.89 o 
   0  10  13      198.14       72.81    187.27 o 
   1  10  13        5.51      -41.53     81.45 o 
   2  10  13      104.30       45.42     83.28 o 
   3  10  13       32.82      -77.78     85.86 o 
   4  10  13        2.31      117.75     60.75 o 
   1  11  13      674.80      786.98     85.58 o 
   2  11  13       28.82      -49.50    180.06 o 
   0   0  14     1646.49     1698.80     80.20 o 
   1   0  14     1894.79     1723.20     86.18 o 
   2   0  14     1032.89     1009.09     72.51 o 
   3   0  14     1030.42      986.72     70.09 o 
   4   0  14     1110.44     1170.29     78.13 o 
   5   0  14       19.84       31.95    142.79 o 
   6   0  14     1383.45     1379.94     88.45 o 
   7   0  14      213.17      148.86     71.72 o 
   1   1  14      823.75      906.02    170.99 o 
   2   1  14      242.05      191.21     78.89 o 
   3   1  14        4.04      -72.02     72.02 o 
   4   1  14      163.76      143.47    160.42 o 
   5   1  14        0.78       62.58    134.03 o 
   6   1  14       28.45       42.15     78.10 o 
   7   1  14       94.29       -7.60     90.56 o 
   0   2  14     2398.85     2223.61     89.96 o 
   1   2  14      195.78      137.73     87.96 o 
   2   2  14      515.65      510.61     65.95 o 
   3   2  14      560.93      497.32     64.11 o 
   4   2  14      270.05      369.73     70.97 o 
   5   2  14      220.85      177.00    158.59 o 
   6   2  14      701.41      849.72     73.92 o 
   7   2  14       61.82       99.53    164.06 o 
   1   3  14       64.98     -147.51    148.82 o 
   2   3  14      593.11      581.86     64.00 o 
   3   3  14       65.61        7.65     70.50 o 
   4   3  14       13.45      -36.82    151.32 o 
   5   3  14       55.14       64.79     68.23 o 
   6   3  14       32.83      -94.32    199.38 o 
   7   3  14       94.28       19.98    197.69 o 
   0   4  14      700.31      868.69    125.15 o 
   1   4  14      473.82      375.55    116.97 o 
   2   4  14     2164.97     2124.27     93.06 o 
   3   4  14      315.93      253.02     60.86 o 
   4   4  14     1466.28     1462.75     83.54 o 
   5   4  14        8.57      -42.98     99.94 o 
   6   4  14      153.84       56.48    107.61 o 
   1   5  14      591.75      693.74     66.33 o 
   2   5  14      215.90      114.50     59.93 o 
   3   5  14      105.20       94.05     60.09 o 
   4   5  14      236.58      372.65    177.42 o 
   5   5  14        3.32     -104.89    161.26 o 
   6   5  14       66.18       81.64     80.95 o 
   0   6  14      137.80      -55.60     83.42 o 
   1   6  14       58.24     -132.39    156.28 o 
   2   6  14      295.76      215.32     64.67 o 
   3   6  14      440.98      428.28    235.42 o 
   4   6  14      567.61      564.16     67.93 o 
   5   6  14      367.04      240.56     76.97 o 
   6   6  14      168.39      179.91     65.81 o 
   1   7  14      502.58      422.68     72.04 o 
   2   7  14      387.58      366.21    237.41 o 
   3   7  14        7.43      -48.98     59.36 o 
   4   7  14       17.87       13.23     77.97 o 
   5   7  14       31.00     -152.50    152.50 o 
   0   8  14     2560.14     2394.23    110.77 o 
   1   8  14        0.13     -189.25    189.25 o 
   2   8  14     1029.75     1043.13     82.25 o 
   3   8  14        1.05      -61.07    164.30 o 
   4   8  14      681.36      699.71    100.31 o 
   5   8  14        2.29      -21.09     64.89 o 
   1   9  14       57.91     -108.10    108.10 o 
   2   9  14        0.30      -49.92    157.18 o 
   3   9  14      138.31       45.76     90.29 o 
   4   9  14       18.26       48.88     65.63 o 
   0  10  14     1534.52     1492.54     90.78 o 
   1  10  14       15.86      -35.30    131.09 o 
   2  10  14      732.60      739.20     81.88 o 
   3  10  14       80.41       41.60    194.79 o 
   1   1  15     2220.50     2265.49     91.67 o 
   2   1  15       15.09     -138.07    138.07 o 
   3   1  15      503.73      512.87     67.57 o 
   4   1  15      184.46       63.63     76.25 o 
   5   1  15      501.92      614.65    109.80 o 
   6   1  15       75.83      -66.66     80.82 o 
   0   2  15       37.30      -54.73     74.71 o 
   1   2  15      226.93       29.39    146.84 o 
   2   2  15        0.02       23.07     69.89 o 
   3   2  15      529.21      453.55    187.28 o 
   4   2  15       97.39       61.78     77.36 o 
   5   2  15      498.25      615.78     71.27 o 
   6   2  15        0.74     -181.71    181.71 o 
   1   3  15        4.94      -43.68    127.14 o 
   2   3  15       20.23      -83.95    223.53 o 
   3   3  15      799.80      530.49    250.64 o 
   4   3  15      108.38      -56.79    234.21 o 
   5   3  15      802.88      788.57    124.31 o 
   6   3  15        2.67      -81.91     81.91 o 
   0   4  15      167.28      141.64    200.90 o 
   1   4  15      157.82       19.55     58.31 o 
   2   4  15      370.96      443.95     75.30 o 
   3   4  15      312.37      380.74     64.35 o 
   4   4  15       60.96       55.97     81.12 o 
   5   4  15       57.81     -173.54    173.54 o 
   6   4  15       86.68       59.48    146.92 o 
   1   5  15     1359.60     1247.17     83.26 o 
   2   5  15       94.04       -3.34    162.42 o 
   3   5  15     1105.81     1413.57    171.34 o 
   4   5  15      122.36      218.65     73.13 o 
   5   5  15      406.40      368.95     72.95 o 
   6   5  15        7.91     -128.59    176.43 o 
   0   6  15      417.42      444.11     66.16 o 
   1   6  15        6.61      -90.82    174.00 o 
   2   6  15       12.13      -33.94    151.51 o 
   3   6  15        3.64      -32.00    131.42 o 
   4   6  15        8.75       11.35    128.59 o 
   5   6  15       21.56       47.65    100.44 o 
   1   7  15     2176.42     2129.16    100.58 o 
   2   7  15       20.34     -141.25    180.23 o 
   3   7  15     1428.70     1514.34     92.47 o 
   4   7  15       17.07      115.26    220.87 o 
   5   7  15      309.11      440.60     65.49 o 
   0   8  15        8.50       92.05    179.14 o 
   1   8  15       19.99       -5.61     83.58 o 
   2   8  15       45.13      -30.91    103.11 o 
   3   8  15      184.84      226.42    222.55 o 
   4   8  15      100.83     -144.97    199.34 o 
   1   9  15       18.89      -74.26    257.01 o 
   2   9  15       46.36      -55.98     90.28 o 
   3   9  15        8.90      -90.27     90.27 o 
   0  10  15       87.12       93.72    169.74 o 
   1  10  15        7.44     -103.45    176.96 o 
   0   0  16      110.53      135.13     55.59 o 
   1   0  16       73.61      104.38     95.78 o 
   2   0  16       36.14       34.50    146.28 o 
   3   0  16      147.23       63.09    249.04 o 
   4   0  16      559.62      610.30     68.78 o 
   5   0  16      718.85      718.84     74.44 o 
   6   0  16     1361.82     1528.58     92.38 o 
   1   1  16       54.60       68.03    186.89 o 
   2   1  16      450.61      341.98     66.02 o 
   3   1  16        5.52       -1.31    156.71 o 
   4   1  16      746.88      934.95    266.29 o 
   5   1  16       21.26       44.51    103.44 o 
   6   1  16      195.16      277.91    117.44 o 
   0   2  16     1970.97     2096.60     91.98 o 
   1   2  16        6.11       -8.54     74.67 o 
   2   2  16     1469.97     1437.58     87.19 o 
   3   2  16       25.99     -167.83    170.84 o 
   4   2  16      573.45      592.66     73.33 o 
   5   2  16        0.04     -164.24    164.24 o 
   6   2  16      256.69      193.04     72.66 o 
   1   3  16       16.14      -21.12     75.08 o 
   2   3  16      120.13     -135.78    285.85 o 
   3   3  16       27.51       64.63    214.21 o 
   4   3  16       43.59      -37.07     86.20 o 
   5   3  16        2.74       72.30    184.16 o 
   0   4  16     1920.59     1838.90    103.89 o 
   1   4  16       50.93      140.50     68.49 o 
   2   4  16     1993.35     2083.37    197.11 o 
   3   4  16        0.94       59.20     67.48 o 
   4   4  16      844.53      863.52     77.88 o 
   5   4  16       33.91       77.43     62.16 o 
   1   5  16      342.48      336.12    179.76 o 
   2   5  16       37.79       17.20    159.46 o 
   3   5  16      127.76      -18.63    170.42 o 
   4   5  16      238.04      249.79    200.40 o 
   5   5  16        5.02       31.62     65.84 o 
   0   6  16        5.26       15.51     78.41 o 
   1   6  16        5.65       19.53    152.08 o 
   2   6  16       18.19      -60.50     85.72 o 
   3   6  16       13.08     -177.75    177.75 o 
   4   6  16      282.75       16.36    195.91 o 
   1   7  16        0.68      -89.23    114.26 o 
   2   7  16        0.50       81.74     58.28 o 
   3   7  16        2.41     -156.21    182.72 o 
   4   7  16      244.55      453.88     69.63 o 
   0   8  16      329.60      338.07     70.56 o 
   1   8  16        3.43     -155.44    188.72 o 
   2   8  16      386.43      489.09     71.98 o 
   3   8  16        2.56     -106.34    321.64 o 
   1   9  16        0.50      -99.86    252.01 o 
   1   1  17     2982.84     2789.98    110.37 o 
   2   1  17       34.07       30.71    158.39 o 
   3   1  17      292.83      323.85    120.78 o 
   4   1  17       23.76     -108.44    108.44 o 
   5   1  17      364.97      468.19    333.53 o 
   0   2  17       90.12      -54.88     83.74 o 
   1   2  17      184.59      255.71     59.11 o 
   2   2  17      137.48       54.46    160.27 o 
   3   2  17       98.22       53.73    163.35 o 
   4   2  17       94.68       -4.82    255.86 o 
   5   2  17       50.14      167.45     60.82 o 
   1   3  17        3.28      151.24     75.95 o 
   2   3  17       84.47      -31.92     88.17 o 
   3   3  17      688.73      794.03     72.46 o 
   4   3  17      402.95      261.55    190.93 o 
   0   4  17        0.16     -204.08    217.87 o 
   1   4  17       90.66     -162.58    162.58 o 
   2   4  17      111.58      110.97     63.34 o 
   3   4  17      204.28      307.70     67.10 o 
   4   4  17       24.71     -149.40    178.83 o 
   1   5  17      329.82      328.85     68.78 o 
   2   5  17       36.50      -50.59    152.80 o 
   3   5  17      684.68      687.53     80.10 o 
   4   5  17       99.99      105.02     97.04 o 
   0   6  17      124.05      148.28     66.13 o 
   1   6  17        2.83       -9.92    167.99 o 
   2   6  17       13.58       75.97    106.44 o 
   3   6  17       39.87     -132.58    182.74 o 
   1   7  17      683.16      674.01     80.97 o 
   2   7  17       74.36       82.73     66.25 o 
   0   0  18      192.52      378.33    205.56 o 
   1   0  18      189.78     -164.93    164.93 o 
   2   0  18      305.89      279.98    350.01 o 
   3   0  18      297.86      281.94     70.13 o 
   4   0  18      229.44      301.18    196.57 o 
   1   1  18      256.09      345.63     63.36 o 
   2   1  18      159.00       98.99    221.38 o 
   3   1  18       15.73      -99.09    187.75 o 
   4   1  18        4.97       25.71     84.78 o 
   0   2  18     1772.34     1898.34     93.77 o 
   1   2  18       46.66        5.51     78.87 o 
   2   2  18      825.66      835.38     80.16 o 
   3   2  18       60.60      -40.69    131.26 o 
   4   2  18      313.52      255.99     76.80 o 
   1   3  18       10.79      114.90     78.23 o 
   2   3  18       38.48      -15.57    159.66 o 
   3   3  18        1.39      -63.66     87.06 o 
   0   4  18      314.14      333.21     68.59 o 
   1   4  18       51.49        4.06     89.50 o 
   2   4  18      516.90      542.53    136.95 o 
   3   4  18      106.40      203.80    281.84 o 
   1   5  18      301.27       73.06    103.79 o 
   2   5  18       17.70      -18.31     66.49 o 
   0   6  18      122.33       32.44     93.79 o 
   1   6  18       71.69       23.01    238.20 o 
   1   1  19      390.03      451.13    177.43 o 
   2   1  19      132.34      -36.28     86.83 o 
   0   2  19      329.07      377.49     71.16 o 
   1   2  19       77.66      196.48     83.44 o 
   2   2  19        5.32      -45.18     93.63 o 
   1   3  19      630.29      629.34     84.11 o 
   0   4  19      154.88      142.21     68.97 o 
                                                 
